# Supplementary material for: Evaluation of large language models as a diagnostic tool for medical learners and clinicians using advanced prompting techniques
Source: PLoS One. 2025 Aug 1;20(8):e0325803. doi: 10.1371/journal.pone.0325803 (PMC12316197; doi:10.1371/journal.pone.0325803)
Supplement: S2 Appendix — (XLSX) [file pone.0325803.s002.xlsx]

## Sheet: Cases
MedScape Cases	Case Link	MCQ options	Imaging Required (original paper)	Radiology images (Karolina)	Correct answer	Most answered	LLM1 (llama-3.1-70b-versatile)	Answer right	Correlate with most popular answer	Long answer	Quality of medical information	LLM2 (llama-3.1-8b-instant)	Answer right	Correlate with most popular answer	Long answer	Quality of medical information	LLM3 (mixtral-8x7b-32768)	Answer right	Correlate with most popular answer	Long answer	Quality of medical information	ChatGPT	Cognitive Load Theory (original paper)
Internal Medicine Case Challenge: A Teacher’s Assistant With Bipolar Disorder Has Lung Problems	https://reference.medscape.com/viewarticle/984951	Lupus nephritis Interstitial nephritis Antiphospholipid syndrome nephropathy Thrombotic thrombocytopenic purpura		No images	Antiphospholipid syndrome nephropathy	Lupus nephritis	Antiphospholipid syndrome nephropathy	Correct	No	The correct answer is Antiphospholipid syndrome nephropathy and Lupus nephritis._x000D_ _x000D_ Although the patient was diagnosed with Lupus (due to a high ANA and dsDNA titre), she had had multiple DVTs and this alongside her rising creatinine and renal biopsy demonstrating TMA suggests the diagnosis of Antiphospholipid syndrome nephropathy._x000D_ _x000D_ The renal biopsy is suggestive of two …	Complete, relevant	Lupus nephritis	Incorrect	Yes	The correct answer is: A. Lupus nephritis Explanation: The patient's presentation, laboratory results, and renal biopsy findings are consistent with systemic lupus erythematosus (SLE) and lupus nephritis. Key findings that support this diagnosis include: 1. Clinical presentation: The patient has a history of oral ulcers, joint pain, and rash, which are common manifestations of SLE. 2. Laboratory …	Incomplete, relevant	Thrombotic thrombocytopenic purpura (TTP)	Incorrect	No	The correct answer is: Thrombotic thrombocytopenic purpura (TTP). The patient's presentation of worsening fatigue, fevers, poor appetite, intermittent abdominal pain, oral ulcers, swelling and erythema of the bilateral wrists and joints, decreased breath sounds with crackles, leukopenia with thrombocytopenia, elevated C-reactive protein and erythrocyte sedimentation rate, positive antinuclear ant…	Incomplete, relevant	Incorrect	Low Cognitive Load
A 27-Year-Old Factory Worker With Incontinence and Imbalance	https://reference.medscape.com/viewarticle/984950	Multiple sclerosis Familial hypercholesterolemia Adrenomyeloneuropathy Adrenoleukodystrophy		No images	Adrenomyeloneuropathy	Adrenomyeloneuropathy	Adrenomyeloneuropathy	Correct	Yes	The correct answer is Adrenomyeloneuropathy. Explanation: The patient's symptoms, such as balance problems, bladder incontinence, and spasticity in his legs, along with the lumbar spine MRI showing demyelination of the lateral dorsal columns, suggest a neurodegenerative disorder. The elevated plasma very long-chain fatty acid (VLCFA) levels, particularly the C26:0 level, are highly suggestive of …	Complete, relevant	Adrenomyeloneuropathy	Correct	Yes	The correct answer is Adrenomyeloneuropathy._x000D_ _x000D_ Explanation:_x000D_ _x000D_ 1. **Clinical Presentation**: The patient's symptoms of balance problems, lower extremity stiffness, and bladder incontinence are suggestive of a neurodegenerative disorder affecting the spinal cord._x000D_ _x000D_ 2. **Neurologic Examination**: The findings of brisk reflexes with upgoing toes (Babinski sign) …	Complete, relevant	Adrenomyeloneuropathy	Correct	Yes	The correct answer is Adrenomyeloneuropathy (AMN)._x000D_ _x000D_ The patient's symptoms of balance problems, bladder incontinence, brisk reflexes of the lower extremities, upgoing toes, and spasticity in the lower extremities, along with the MRI findings of demyelination of the lateral dorsal columns at several levels, are indicative of a long-chain fatty acid disorder such as adrenomyeloneuropa…	Complete, relevant	Correct	Moderate Cognitive Load (VLCFA, demyelination, hormone levels)
Cardio Case Challenge: A 17-Year-Old in Cardiac Arrest After Collision Playing Sports	https://reference.medscape.com/viewarticle/724047	Hypertrophic cardiomyopathy Myocardial infarction Commotio cordis Long-QT syndrome	No	Images - description given	Commotio cordis	Commotio cordis	Commotio cordis	Correct	Yes	The correct answer is Commotio cordis._x000D_ _x000D_ Commotio cordis is a well-established cause of sudden cardiac death in young athletes. The condition occurs when the chest is struck with a blunt force, causing ventricular fibrillation. The case description of the patient being elbowed in the chest while trying to catch a baseball, followed by immediate collapse and ventricular fibrillation, …	Complete, relevant	Commotio cordis	Correct	Yes	Based on the case information provided, the most likely diagnosis is:_x000D_ _x000D_ **Commotio cordis**_x000D_ _x000D_ Here's why:_x000D_ _x000D_ - The patient was a healthy 17-year-old boy with no significant past medical or family history._x000D_ - He was involved in a baseball-related injury where he was hit in the chest with a baseball, which can lead to a sudden loss of cardiac function._x0…	Complete, relevant	Commotio cordis	Correct	Yes	Based on the case information provided, the most likely diagnosis for this patient is Commotio cordis. Commotio cordis is a disorder characterized by a sudden, fatal cardiac arrest that occurs as a result of a blow to the chest, which happens to cause ventricular fibrillation. The patient described in the case was a 17-year-old boy who experienced cardiac arrest after being elbowed in the chest w…	Complete, relevant	Correct	Low Cognitive Load
A 21-Year-Old Man With Epigastric Pain After a Wild Party	https://reference.medscape.com/viewarticle/729899	External monitoring device Radiologic artifact Foreign-body ingestion An implanted medical device	Yes	Images - description given	Foreign-body ingestion	Foreign-body ingestion	Foreign-body ingestion	Correct	Yes	Based on the patient's symptoms and diagnostic findings, the correct answer is:_x000D_ _x000D_ Foreign-body ingestion_x000D_ _x000D_ Explanation:_x000D_ - The patient presented with epigastric pain radiating to the chest after a history of partying and possible excessive drinking, which may lead to accidental ingestion of a foreign object._x000D_ - The abdominal examination revealed a slightly te…	Complete, relevant	Foreign-body ingestion	Correct	Yes	Based on the provided case information, the most likely diagnosis for the radio-opaque shadow in the central lower chest/epigastrium region is:_x000D_ _x000D_ Foreign-body ingestion_x000D_ _x000D_ This is because the 21-year-old man attended a "wild party" the previous night, consumed alcoholic beverages, and lost his memories due to binge-drinking. It is possible that while he was intoxicated, h…	Complete, relevant	Foreign-body ingestion	Correct	Yes	The most likely diagnosis is Foreign-body ingestion. The patient's history of attending a party and consuming alcohol, along with the presence of a radio-opaque shadow in the central lower chest/epigastrium region on chest and abdominal x-rays, suggest the possibility of a foreign body ingestion. The patient's symptoms and physical examination findings are nonspecific and do not suggest a more ur…	Complete, relevant	Correct	Low Cognitive Load
A 19-Year-Old With Hypercholesterolemia, Transaminitis, and IBD	https://reference.medscape.com/viewarticle/984871	Hepatitis B virus infection Autoimmune hepatitis Primary biliary cholangitis Primary sclerosing cholangitis Lysosomal acid lipase deficiency		Images - description given	Primary sclerosing cholangitis	Autoimmune hepatitis	Autoimmune Hepatitis	Incorrect	Yes	The most likely diagnosis in this case is Autoimmune Hepatitis, though some other conditions can cause such lab abnormalities. To make a diagnosis the following is the sequence of thoughts to be followed: The patient has elevated total cholesterol (232 mg/dL), triglycerides (125 mg/dL), low-density lipoprotein (LDL) cholesterol (114 mg/dL), AST (192 U/L), ALT (149 U/L), and alkaline phosphatase (…	Incomplete, relevant	Autoimmune Hepatitis	Incorrect	Yes	To determine the correct answer, let's analyze the given information and lab results._x000D_ _x000D_ The patient is a 19-year-old with a history of ileocolonic Crohn's disease, and he recently presented with elevated liver enzyme levels, dyslipidemia, and an enlarged liver. The differential diagnosis includes various liver diseases, as listed in the options._x000D_ _x000D_ Lab results:_x000D_ _x0…	Incomplete, relevant	Not one of the MCQ options	Incorrect	No	Based on the information provided, the patient's symptoms and lab results are not consistent with hepatitis B virus infection, autoimmune hepatitis, primary biliary cholangitis, or primary sclerosing cholangitis. The patient's negative serology results for hepatitis viruses A, B, and C and negative ANA, anti-smooth muscle antibody, and antimitochondrial antibody also support this. The patient's s…	Incomplete, irrelevant	Correct	Moderate Cognitive Load
Emergency Med Case Challenge: A 46-Year-Old Beauty Pageant Winner With Sudden Blindness	https://reference.medscape.com/viewarticle/984870	Retinal ischemia secondary to antiphospholipid antibodies Idiopathic intracranial hypertension (pseudotumor cerebri) Sequelae from migraine Central retinal artery occlusion from dermal fillers		Images - description given	Central retinal artery occlusion from dermal fillers	Central retinal artery occlusion from dermal fillers	Sequelae from migraine	Incorrect	No	Based on the case information provided, the correct answer is: Sequelae from migraine (e.g. ophthalmic migraine, bilateral or monocular blindness of migraine). Key points supporting this diagnosis: 1. Sudden onset of unilateral vision loss without other symptoms such as fever or eye pain. 2. Absence of evidence for stroke or cerebral ischemia on imaging studies (head CT, CT angiography of the hea…	Incomplete, relevant	Central retinal artery occlusion from dermal fillers	Correct	Yes	Based on the provided information, the most likely diagnosis is:_x000D_ _x000D_ **A. Central retinal artery occlusion from dermal fillers**_x000D_ _x000D_ Explanation:_x000D_ _x000D_ 1. Sudden onset of unilateral visual loss in the right eye is described._x000D_ 2. No fever, headache, tinnitus, eye pain, diplopia, palpitations, chest discomfort, nausea, vomiting, numbness or tingling, loss of sen…	Complete, relevant	Central retinal artery occlusion from dermal fillers	Correct	Yes	Central retinal artery occlusion from dermal fillers_x000D_ _x000D_ The patient's sudden unilateral vision loss, normal NIHSS score, and normal brain imaging results suggest a problem localized to the eye itself, rather than a stroke or brain disorder. The presence of a diffuse white pallor on the retina of the affected eye, along with the patient's history of cosmetic procedures, raises suspicio…	Complete, relevant	Incorrect	Low Cognitive Load
Gastro Case Challenge: Excruciating Abdominal Pain in a Woman Taking Benzodiazepines and Narcotics	https://reference.medscape.com/viewarticle/882400	Primary epiploic appendagitis Acute omental infarction Mesenteric panniculitis Appendicitis		Images - description given	Primary epiploic appendagitis	Mesenteric panniculitis	Acute omental infarction	Incorrect	No	Based on the given case information, the most likely diagnosis is Acute omental infarction. Reasoning: 1. The patient's symptoms started 9 months ago, with severe abdominal pain that occurs every 3-4 weeks, lasting 2-3 days at a time. This pattern suggests an intermittent or episodic condition. 2. The patient has undergone multiple diagnostic tests (CT scans and colonoscopy) that were unremarkabl…	Incomplete, relevant	Primary epiploic appendagitis	Correct	No	Based on the provided case information, the most likely diagnosis is Primary epiploic appendagitis. _x000D_ _x000D_ Primary epiploic appendagitis is characterized by inflammation of a small structure called an epiploonic appendage, which is a small diverticulum-like structure that sticks out from the surface of the colon or the omentum (a layer of fatty tissue covering the abdominal organs). This…	Complete, relevant	Primary epiploic appendagitis	Correct	No	The most likely diagnosis for this patient based on the given information is Primary epiploic appendagitis. The patient's recurring abdominal pain every 3-4 weeks, lasting for 2-3 days, and occurring without any alleviating or aggravating factors, as well as her normal physical examination findings, are suggestive of this diagnosis. Additionally, her previous unremarkable imaging studies, includi…	Complete, relevant	Incorrect	Moderate Cognitive Load
A Teenager Shot Multiple Times Develops Further Complications	https://reference.medscape.com/viewarticle/888178	Dissecting aortic aneurysm Pulmonary embolism Hemothorax Empyema Pneumothorax Disseminated intravascular coagulation Exudative pleural effusion	Yes	Images - description given	Hemothorax	Hemothorax	Hemothorax	Correct	Yes	The best answer is Hemothorax. _x000D_ _x000D_ The key findings in the case that point to hemothorax are:_x000D_ _x000D_ 1. The development of a loculated pleural effusion with high-density material, as seen on the CT scan. High-density material is often indicative of blood._x000D_ 2. The pigtail catheter is in the anterior superior portion of the fluid collection, which is consistent with the ad…	Complete, relevant	Hemothorax	Correct	Yes	Based on the provided case information, the most likely diagnosis is:_x000D_ _x000D_ Hemothorax_x000D_ _x000D_ The clues that point towards this diagnosis include:_x000D_ _x000D_ 1. Acute increase in density at the pigtail catheter site on the chest radiograph, indicating possible bleeding._x000D_ 2. The presence of high-density material and layering on the CT scan, which is suggestive of blood i…	Complete, relevant	Hemothorax	Correct	Yes	Based on the case information provided, the most likely diagnosis is hemothorax. This is suggested by the patient's history of multiple gunshot wounds, the location of the pigtail catheter in a right-sided pleural effusion, the presence of serosanguinous output from the chest tube, the acute increase in density on chest radiography, and the expanding loculated right pleural effusion with high-den…	Complete, relevant	Correct	Moderate Cognitive Load
After Consuming Alcohol With Raw Beef, a Man Has Seizure, Pain	https://reference.medscape.com/viewarticle/984679	Anthrax Listeriosis Clostridium perfringens sepsis Botulism		No images	Anthrax	Clostridium perfringens sepsis	Anthrax	Correct	No	Based on the case information, the most likely diagnosis is: <Answer>Anthrax</Answer> Reasoning: - The patient's symptoms (high-grade fever, abdominal pain, and loose stools with blood for the past 3 days) and complications (hemorrhages in the right cerebral hemisphere, multiple organ dysfunction, and hemorrhagic fluid on abdominal paracentesis) suggest a severe bacterial infection. - The patient…	Complete, relevant	Clostridium perfringens sepsis	Incorrect	Yes	Based on the provided symptoms and lab results, the most likely diagnosis is Clostridium perfringens sepsis. The key clues that support this diagnosis include: 1. High-grade fever, abdominal pain, and loose stools, which suggests a gastrointestinal infection. 2. The consumption of raw beef 10 days earlier, which is a common risk factor for Clostridium perfringens food poisoning. 3. Bilateral basa…	Incomplete, relevant	Clostridium perfringens sepsis	Incorrect	Yes	The correct answer is Clostridium perfringens sepsis. The patient's symptoms, including high-grade fever, abdominal pain, and watery diarrhea with blood, along with the recent consumption of raw beef, are consistent with a diagnosis of Clostridium perfringens sepsis. Additionally, the laboratory results show evidence of disseminated intravascular coagulation (DIC) and severe sepsis, which are als…	Incomplete, relevant	Incorrect	High Cognitive Load
Fingernail, Toenail Changes and Flank Pain in a 20-Year-Old	https://reference.medscape.com/viewarticle/913911	Tuberous sclerosis Neurofibromatosis type 1 Neurofibromatosis type 2 Sturge-Weber syndrome	Yes	Images - description given	Tuberous sclerosis	Tuberous sclerosis	Tuberous sclerosis	Correct	Yes	The correct answer is: Tuberous sclerosis._x000D_ _x000D_ Explanation:_x000D_ The patient presents with characteristic features of tuberous sclerosis complex (TSC), a genetic disorder that affects multiple organs. The key findings include:_x000D_ _x000D_ 1. Malar angiofibromas on the face, which are a common dermatologic finding in TSC._x000D_ 2. Periungual fibromas on fingers and toes, which are…	Complete, relevant	Tuberous sclerosis	Correct	Yes	The correct answer is Tuberous sclerosis._x000D_ _x000D_ This condition is characterized by the presence of specific clinical manifestations:_x000D_ _x000D_ 1. **Renal Angiomyolipomas**: The patient has bilateral large, well-defined lobulated mass lesions with soft tissue and fat density areas, which are consistent with renal angiomyolipomas seen in tuberous sclerosis._x000D_ 2. **Malar Angiofibr…	Complete, relevant	Tuberous sclerosis	Correct	Yes	Based on the information provided, the patient's symptoms and radiologic findings are consistent with tuberous sclerosis. The presence of malar angiofibromas, a leathery patch of skin on her lower back (shagreen patch), and periungual fibromas are major diagnostic criteria for tuberous sclerosis. Additionally, the contrast-enhanced CT of the abdomen revealing bilateral renal angiomyolipomas and t…	Complete, relevant	Incorrect	Moderate Cognitive Load
Dermatology Case Challenge: Colorful Skin Patches on a Man With Fatigue Who Smokes Cigars	https://reference.medscape.com/viewarticle/983918	Cutaneous sarcoidosis Carotenemia Normolipemic plane xanthoma Lipoid proteinosis Necrobiotic xanthogranuloma		Images - description given	Normolipemic plane xanthoma	Normolipemic plane xanthoma	Normolipemic plane xanthoma	Correct	Yes	Based on the provided case, the most appropriate diagnosis is normolipemic plane xanthoma (NLPX). _x000D_ _x000D_ Normolipemic plane xanthoma is a benign skin condition characterized by the deposition of lipid-laden macrophages in the dermis and is often associated with underlying conditions such as multiple myeloma, as mentioned in the case._x000D_ _x000D_ The other options are not suitable for …	Complete, relevant	Normolipemic plane xanthoma	Correct	Yes	The correct answer is Normolipemic plane xanthoma._x000D_ _x000D_ Normolipemic plane xanthoma is a condition characterized by the presence of yellow-orange, flat plaques or patches on the skin, often on the torso, shoulders, and upper arms. These lesions are caused by the accumulation of lipid-laden macrophages in the dermis. The key distinguishing feature of normolipemic plane xanthoma is that i…	Complete, relevant	Normolipemic plane xanthoma	Correct	Yes	The correct answer is Normolipemic plane xanthoma._x000D_ _x000D_ The patient's skin findings of symmetric, yellow-orange thin plaques on the upper torso and arms, along with a normal lipid profile, are consistent with normolipemic plane xanthomas. Normolipemic plane xanthomas are caused by the deposition of lipids in the dermis, typically in patients with underlying disorders such as monoclonal …	Complete, relevant	Correct	Moderate Cognitive Load
Diarrhea, PPI Use, and Pain in a Restaurant Worker From Mexico	https://reference.medscape.com/viewarticle/983917	Tropical sprue Celiac disease Peptic ulcer disease Inflammatory bowel disease Malabsorption from chronic pancreatitis		Images - description given	Peptic ulcer disease	Inflammatory bowel disease	Tropical sprue	Incorrect	No	The correct answer is Tropical sprue. Reasoning: - Celiac disease is unlikely due to a normal tissue transglutaminase IgA antibody and the patient having no response to gluten withdrawal. - The patient is already on a PPI for suspected peptic ulcer disease, but the response was only somewhat and also previous mentioned not having heartburn which makes this less likely. - Inflammatory bowel diseas…	Incomplete, relevant	Inflammatory bowel disease (IBD)	Incorrect	No	Based on the provided case information, let's analyze the possible answers and eliminate the less likely options. 1. **Tropical sprue:** Tropical sprue is a rare condition that causes malabsorption, particularly in people who have traveled to or live in tropical regions. However, there is no clear evidence in the provided case to support this diagnosis, such as recent travel to a tropical area or…	Incomplete, relevant	Tropical sprue	Incorrect	No	Based on the patient's history, symptoms, and laboratory results, the most likely diagnosis is tropical sprue. Here's a breakdown of why the other options are less likely: * Tropical sprue: This is a malabsorptive disorder that occurs in tropical and subtropical regions, often associated with poor hygiene and dietary factors. It can present with chronic diarrhea, abdominal pain, and weight loss. …	Incomplete, relevant	Correct	Moderate Cognitive Load
A Woman With AF After Husband’s Death, Grandkids’ Drug Abuse	https://reference.medscape.com/viewarticle/936740	Right-to-left cardiac shunting Obstructive sleep apnea Depression Vocal cord granuloma Hypothyroidism		Images - description given	Obstructive sleep apnea	Obstructive sleep apnea	Obstructive sleep apnea	Correct	Yes	The best answer is Obstructive sleep apnea._x000D_ _x000D_ Explanation:_x000D_ The patient's history of snoring ("like a drunken sailor"), as described by her daughter, and the physical examination findings, particularly the nodularity of the floor of the mouth and the large bony hard masses within the mandible and hard palate, suggest that the patient has a narrow airway. The modified Mallampati…	Complete, relevant	Obstructive sleep apnea	Correct	Yes	The correct answer is: Obstructive sleep apnea._x000D_ _x000D_ Explanation:_x000D_ _x000D_ The patient presents with severe exhaustion and fatigue, poorly controlled hypertension and type 2 diabetes, and a recent diagnosis of paroxysmal atrial fibrillation, all of which can be attributed to her symptoms of obstructive sleep apnea (OSA). Key findings include:_x000D_ _x000D_ - The patient has a his…	Complete, relevant	Obstructive sleep apnea	Correct	Yes	The most likely diagnosis for this patient is Obstructive sleep apnea._x000D_ _x000D_ Here are the reasons:_x000D_ _x000D_ * The patient has a history of difficult intubation and snoring loudly, which are common symptoms of obstructive sleep apnea (OSA)._x000D_ * Her Epworth Sleepiness Scale score is 9, indicating a high likelihood of excessive daytime sleepiness, a common symptom of OSA._x000D_ …	Complete, relevant	Correct	Low Cognitive Load
Emergency Med Case Challenge: Hemorrhoids, Urinary and Blood Infections in a Woman With Rigors	https://reference.medscape.com/viewarticle/885566	Diverticulitis Aortoenteric fistula Urinary tract infection Bacterial endocarditis		Images - description given	Aortoenteric fistula	Aortoenteric fistula	Aortoenteric fistula	Correct	Yes	Based on the patient's symptoms, laboratory findings, and imaging results, the most likely diagnosis is an Aortoenteric fistula (option B)._x000D_ _x000D_ Reasoning:_x000D_ - The patient had a history of abdominal aortic aneurysm repair with aortobifemoral bypass grafting, which increases the risk of developing an aortoenteric fistula._x000D_ - The patient presents with signs of sepsis, including…	Complete, relevant	bacterial endocarditis	Incorrect	No	Based on the provided case information, the most likely diagnosis is bacterial endocarditis. The key points that support this diagnosis are: 1. **Recent fever, chills, and night sweats**: These symptoms are indicative of an ongoing infection. 2. **Previous positive blood cultures**: The initial hospitalization three weeks ago revealed positive blood cultures for Serratia marcescens and later in t…	Incomplete, relevant	Aortoenteric fistula	Correct	Yes	Based on the information presented, the most likely diagnosis is an aortoenteric fistula. This is suggested by the patient's history of abdominal aortic aneurysm and prior aortobifemoral bypass grafting, as well as the recent onset of gastrointestinal bleeding and sepsis with multiple positive blood cultures (alpha-hemolytic Streptococcus and Candida glabrata). The negative workup for other sourc…	Complete, relevant	Correct	Moderate Cognitive Load
Morning Stiffness, Dry Eyes, Back Pain in a Fit 58-Year-Old	https://reference.medscape.com/viewarticle/983148	Reactive arthritis Ankylosing spondylitis Psoriatic arthritis Spondylitis associated with inflammatory bowel disease Synovitis, acne, pustulosis, hyperostosis, osteitis (SAPHO) syndrome		Images - description given	Ankylosing spondylitis	Reactive arthritis	Synovitis, acne, pustulosis, hyperostosis, osteitis (SAPHO) syndrome	Incorrect	No	The correct answer is Synovitis, acne, pustulosis, hyperostosis, osteitis (SAPHO) syndrome. Although the patient does not have the classical symptoms of SAPHO syndrome, such as acne, pustulosis, or anterior uveitis, the characteristics of her presentation point towards SAPHO syndrome: 1. Bilateral sternoclavicular joint swelling and pain that responded well to NSAIDs initially. 2. The presence of…	Incomplete, irrelevant	Synovitis, acne, pustulosis, hyperostosis, osteitis (SAPHO) syndrome	Incorrect	No	To solve this case, we will analyze the clinical presentation, laboratory results, and imaging studies. The patient's clinical presentation is characterized by: 1. Bilateral sternoclavicular joint swelling and stiffness that resolved with NSAIDs. 2. Progressive worsening of bilateral shoulder pain, with restriction of range of motion (shoulder abduction limited to 30-40 degrees). 3. Bilateral kne…	Incomplete, relevant	Ankylosing Spondylitis	Correct	No	The most likely diagnosis is Ankylosing Spondylitis. The patient is a 58-year-old woman who presented with a 1-year history of sternoclavicular joint swelling and stiffness, which resolved with NSAIDs. However, she reports worsening of her bilateral shoulder pain, with restriction of range of motion, significant bilateral knee pain and stiffness, especially in the morning, as well as morning stif…	Complete, relevant	Incorrect	Moderate Cognitive Load
Gastro Case Challenge: A Coffee Drinker With Chronic Diarrhea, Epigastric Pain, and Fever	https://reference.medscape.com/viewarticle/983307	Acute cholecystitis Acute pancreatitis Chronic hepatitis due to fatty liver disease Chronic pancreatitis associated with diverticulosis Inflammatory bowel disease associated with biliary complications	Yes	Images - description given	Chronic pancreatitis associated with diverticulosis	Inflammatory bowel disease associated with biliary complications	Chronic pancreatitis associated with diverticulosis	Correct	No	The best answer is Acute cholecystitis is not correct as it is negated by the absence of gallstones and a normal gallbladder wall on ultrasound. Another option is Chronic pancreatitis associated with diverticulosis is not correct because diverticulosis does not have an association with chronic pancreatitis based on the case. _x000D_ _x000D_ Considering the patient's presentation which looks mainl…	Complete, relevant	Not one of the MCQ options	Incorrect	No	The most likely diagnosis for this 60-year-old man is acute cholecystitis. _x000D_ _x000D_ Reasons to support this diagnosis:_x000D_ _x000D_ 1. **Severe abdominal pain and jaundice**: The patient presents with severe epigastric and right hypochondriac abdominal pain, which is consistent with acute cholecystitis. The jaundice and yellowish skin discoloration are also indicative of biliary obstruct…	Incomplete, irrelevant	Acute cholecystitis	Incorrect	No	The correct answer is Acute cholecystitis. The patient's presentation of severe abdominal pain in the epigastrium and right hypochondrium, associated with fever and jaundice, along with laboratory results showing elevated liver enzymes, bilirubin, and alkaline phosphatase, suggest acute cholecystitis. The ultrasound result of biliary radical dilation and common bile duct dilation, which measures …	Incomplete, relevant	Correct	Moderate Cognitive Load
Oncology Case Challenge: A Construction Worker Who Drinks Daily Has an Eyelid Lesion	https://reference.medscape.com/viewarticle/882771	Melanoma in situ Squamous cell carcinoma in situ Extramammary Paget disease Merkel cell carcinoma in situ Cutaneous T-cell lymphoma		Images - description given	Merkel cell carcinoma in situ	Squamous cell carcinoma in situ	Extramammary Paget disease	Incorrect	No	Based on the information provided, the correct answer is: Extramammary Paget disease. The key findings supporting this diagnosis are: 1. The presence of atypical cells in the epidermis, with prominent pagetoid upward migration, and a lack of dermal invasion. 2. Immunohistochemical studies showing positivity for cytokeratin 20, high-molecular-weight cytokeratin, and BerEp4. 3. The atypical cells w…	Incomplete, relevant	Extramammary Paget disease	Incorrect	No	Based on the provided clinical information and immunohistochemical studies, the most likely diagnosis is: A. Extramammary Paget disease Rationale: 1. The clinical impression was initially basal cell carcinoma, but subsequent biopsy and resection reveal a predominantly intraepidermal proliferation of atypical cells, which is unusual for basal cell carcinoma. 2. The atypical cells are described as …	Incomplete, relevant	Extramammary Paget disease	Incorrect	No	The correct answer is Extramammary Paget disease._x000D_ _x000D_ The patient's clinical presentation, physical examination, and histopathological findings are consistent with Extramammary Paget disease (EMPD). EMPD is a rare intraepithelial adenocarcinoma that typically involves apocrine gland-bearing skin, such as the vulva, perianal area, and axilla. However, it can also occur in other areas of…	Incomplete, relevant	Correct	High Cognitive Load
A 22-Year-Old Football Player Who Collapsed Has Urine Changes	https://reference.medscape.com/viewarticle/889517	Intravascular hemolysis Septicemia Heat stroke or exercise-induced rhabdomyolysis Polymyositis Genetic dystrophy-induced rhabdomyolysis		Images - description given	Heat stroke or exercise-induced rhabdomyolysis	Heat stroke or exercise-induced rhabdomyolysis	Heat stroke or exercise-induced rhabdomyolysis	Correct	Yes	The correct answer is: C - Heat stroke or exercise-induced rhabdomyolysis._x000D_ _x000D_ Explanation: _x000D_ _x000D_ The patient presented with symptoms of muscle aching pain, weakness, and lightheadedness after engaging in intense physical activity on a hot day. The key findings include:_x000D_ _x000D_ * Elevated creatine phosphokinase (CPK) level: 12,976 IU/L, which is significantly higher th…	Complete, relevant	Heat stroke or exercise-induced rhabdomyolysis	Correct	Yes	Based on the case information provided, the most likely diagnosis for the 22-year-old athlete who presented to the emergency department after collapsing during a football game is:_x000D_ _x000D_ **C. Heat stroke or exercise-induced rhabdomyolysis**_x000D_ _x000D_ The evidence supporting this diagnosis includes:_x000D_ _x000D_ 1. **Clinical presentation**: The patient's collapse during intense exe…	Complete, relevant	Heat stroke or exercise-induced rhabdomyolysis	Correct	Yes	The most likely diagnosis in this case is Heat stroke or exercise-induced rhabdomyolysis. The patient's history of participating in strenuous physical activity in a hot and humid environment, along with the symptoms of muscle aches, weakness, lightheadedness, and dark urine, are consistent with this diagnosis. The laboratory results also support this diagnosis, as the patient's creatinine phospho…	Complete, relevant	Incorrect	Moderate Cognitive Load
A Woman With Multiple New Sexual Partners Has Fatigue, Pain	https://reference.medscape.com/viewarticle/982433	Acute fatty liver of pregnancy Preeclampsia Normal pregnancy Acute hepatitis C Chronic hepatitis C		Images - description given	Acute hepatitis C	Acute fatty liver of pregnancy	Acute hepatitis C	Correct	No	The patient's liver function tests show an elevated alanine aminotransferase (ALT) level of 221 U/L and aspartate aminotransferase (AST) level of 60 U/L, both of which are significantly above the normal range. Given her pregnancy status, the differential diagnosis should include conditions that are specific to pregnancy._x000D_ _x000D_ - Acute fatty liver of pregnancy is unlikely at 7 weeks gesta…	Complete, relevant	Acute hepatitis C	Correct	No	Based on the information provided, the most likely diagnosis among the given options is:_x000D_ _x000D_ Acute hepatitis C_x000D_ _x000D_ Here's why:_x000D_ _x000D_ - The patient's alanine aminotransferase (ALT) level is elevated at 221 U/L, which suggests liver damage or inflammation._x000D_ - The patient has a history of unprotected sexual encounters, which increases her risk of acquiring a hepa…	Complete, relevant	acute hepatitis C	Correct	No	Based on the information provided, the most likely diagnosis is acute hepatitis C. The patient reports having had intercourse with new partners in the past month and admits to rarely using barrier contraceptive methods, putting her at risk for sexually transmitted infections. Additionally, her alanine aminotransferase (ALT) level is significantly elevated at 221 U/L, which is indicative of liver …	Complete, relevant	Incorrect	Moderate Cognitive Load
Endo Case Challenge: Pubic Hair and Violent Behavior in a Strong 19-Month-Old Girl	https://reference.medscape.com/viewarticle/982431	Central precocious puberty Premature adrenarche Congenital adrenal hyperplasia Androgen-secreting adrenocortical tumor McCune-Albright syndrome		Images - description given	Androgen-secreting adrenocortical tumor	Androgen-secreting adrenocortical tumor	Androgen-secreting adrenocortical tumor	Correct	Yes	Based on the provided case information, the most likely diagnosis is an Androgen-secreting adrenocortical tumor. The key points that support this diagnosis include: 1. Advanced bone age of 2.5 years (2.9 standard deviations above the mean) in a 1-year-7-month-old child. 2. Excessive pubic hair growth (Tanner stage 3) in a young child. 3. Significant clitoromegaly, which suggests increased androge…	Complete, relevant	congenital adrenal hyperplasia	Incorrect	No	Based on the symptoms and lab results provided, the most likely diagnosis is congenital adrenal hyperplasia (CAH). The symptoms of this patient include: 1. Rapid growth and advanced bone age: The patient's bone age is 2.5 years, which is 2.9 standard deviations above the mean for her chronological age of 1 year 7 months. 2. Pubic hair and clitoromegaly: The presence of pubic hair and clitoromegal…	Incomplete, relevant	congenital adrenal hyperplasia	Incorrect	No	The correct answer is Congenital adrenal hyperplasia (CAH)._x000D_ The patient's clinical presentation of early puberty, significant clitoromegaly, advanced bone age, and laboratory results showing markedly elevated levels of 17-hydroxypregnenolone, DHEAS, DHEA, and androstenedione are consistent with CAH. This is a genetic disorder that affects the adrenal glands, leading to deficiency in enzyme…	Incomplete, relevant	Incorrect	Moderate Cognitive Load
A 45-Year-Old Teacher With a Groin Rash That Is Spreading	https://reference.medscape.com/viewarticle/871259	Acute generalized exanthematous pustulosis Leukocytoclastic vasculitis Pustular psoriasis Subcorneal pustular dermatosis Toxic epidermal necrolysis		Images - description given	Acute generalized exanthematous pustulosis	Acute generalized exanthematous pustulosis	Acute generalized exanthematous pustulosis	Correct	Yes	The correct answer is Acute generalized exanthematous pustulosis (AGEP). _x000D_ _x000D_ The key features that led to this diagnosis are:_x000D_ _x000D_ 1. Acute onset of non-follicular pustules covering a large portion of the body._x000D_ 2. The rash started in the axillae and groin, a common initial site for AGEP._x000D_ 3. Fever and elevated inflammatory markers (CRP, ESR, and white blood cell…	Complete, relevant	Acute generalized exanthematous pustulosis	Correct	Yes	Based on the provided case information, the correct diagnosis is Acute Generalized Exanthematous Pustulosis (AGEP). _x000D_ _x000D_ Here's why:_x000D_ _x000D_ 1. **History and Physical Examination**: The patient developed a rash, starting in her axillae and groin, and progressing to the rest of her body. The rash consists of hundreds of nonfollicular pustules on erythematous bases, which is consi…	Complete, relevant	Acute generalized exanthematous pustulosis	Correct	Yes	The correct answer is Acute generalized exanthematous pustulosis (AGEP)._x000D_ _x000D_ The patient's presentation of a pruritic, widespread erythematous rash with nonfollicular pustules developing after starting a medication, along with laboratory findings of an elevated white blood cell count with neutrophilia and eosinophilia, is consistent with AGEP. AGEP is a severe cutaneous adverse reactio…	Complete, relevant	Correct	Moderate Cognitive Load
Emergency Med Case Challenge: Pain, Wheezing in a Nonverbal Man Who Keeps Rubbing His Chest	https://reference.medscape.com/viewarticle/847975	COPD exacerbation New-onset congestive heart failure Foreign body aspiration Pulmonary embolism	Yes	Images - description given	Foreign body aspiration	New-onset congestive heart failure	pulmonary embolism	Incorrect	No	Based on the information provided, the most likely diagnosis is: Pulmonary embolism The reasoning for this diagnosis is as follows: - The patient's symptoms of wheezing and increased work of breathing are non-specific and could be attributed to several conditions. - The patient has a history of emphysema (COPD), which could lead to exacerbation, but the fact that he received multiple doses of ipr…	Incomplete, irrelevant	COPD exacerbation	Incorrect	No	Based on the provided case information and the patient's presentation, the most likely diagnosis is COPD exacerbation. Here's why: 1. The patient's medical history includes emphysema, which is a type of chronic obstructive pulmonary disease (COPD). The patient is also on tiotropium bromide, a medication commonly used to treat COPD. 2. The patient's symptoms include wheezing, bilateral basilar cra…	Incomplete, irrelevant	new-onset congestive heart failure	Incorrect	Yes	Based on the information provided, the most likely diagnosis for this patient is new-onset congestive heart failure. The patient's history of myocardial infarction, hypertension, and cerebrovascular accident, as well as his current presentation of bilateral lower extremity edema, tachycardia, and bilateral basilar crackles on physical examination, are all consistent with congestive heart failure.…	Incomplete, irrelevant	Correct	Moderate Cognitive Load
Recurrent UTIs, Ulcerations, Foot Drop in 50-Year-Old Woman	https://reference.medscape.com/viewarticle/981714	Polyarteritis nodosa Immunoglobulin (Ig) G4–related disease Rheumatoid vasculitis Endocarditis Antiphospholipid syndrome Thromboangiitis obliterans		Images - description given	Rheumatoid vasculitis	Rheumatoid vasculitis	rheumatoid vasculitis	Correct	Yes	The most likely diagnosis for this patient is rheumatoid vasculitis. _x000D_ _x000D_ Reasons for this diagnosis:_x000D_ _x000D_ 1. Long-standing history of rheumatoid arthritis (RA): The patient has a 17-year history of RA, and rheumatoid vasculitis is a known complication of long-standing RA._x000D_ 2. Necrotic ulcers and gangrene: The patient's presentation with necrotic ulcers and gangrene is …	Complete, relevant	rheumatoid vasculitis	Correct	Yes	Based on the provided case information, the most likely diagnosis is **Rheumatoid vasculitis**. _x000D_ _x000D_ Reasoning:_x000D_ _x000D_ 1. **Background**: The patient has a long history of seropositive rheumatoid arthritis (RA) and has been on various medications for it. RA is known to predispose patients to vasculitis, particularly rheumatoid vasculitis._x000D_ _x000D_ 2. **Symptoms**: The pat…	Complete, relevant	rheumatoid vasculitis	Correct	Yes	The correct answer is Rheumatoid vasculitis. The patient's history of long-standing rheumatoid arthritis (RA), worsening of RA symptoms after discontinuation of tocilizumab, absence of other causes of vasculitis (such as antiphospholipid syndrome, endocarditis, or thromboangiitis obliterans), and positive rheumatoid factor and anti-CCP antibody levels support this diagnosis. Additionally, the pre…	Complete, relevant	Correct	Moderate Cognitive Load
Dermatology Case Challenge: Painful Lesions, Open Wounds on a 45-Year-Old Woman	https://reference.medscape.com/viewarticle/981716	Healing injury from mechanical fall Pyoderma gangrenosum Erythema nodosum Spider bite	Yes	Images - description given	Pyoderma gangrenosum	Pyoderma gangrenosum	Pyoderma gangrenosum	Correct	Yes	The most likely diagnosis in this case is Pyoderma gangrenosum._x000D_ _x000D_ Pyoderma gangrenosum (PG) is a rare skin condition that is often associated with underlying systemic diseases, such as inflammatory bowel disease (IBD), rheumatoid arthritis, and other autoimmune disorders. It is characterized by painful, ulcerated, and necrotic skin lesions, often with a raised, erythematous border._x…	Complete, relevant	Pyoderma gangrenosum	Correct	Yes	Based on the patient's presentation, the most likely diagnosis is Pyoderma gangrenosum._x000D_ _x000D_ Pyoderma gangrenosum is a rare condition characterized by the development of painful, rapidly progressive skin ulcers. It is often associated with underlying systemic disorders, such as inflammatory bowel disease (IBD), which is consistent with the patient's history of Crohn's disease._x000D_ _x…	Complete, relevant	Pyoderma gangrenosum	Correct	Yes	Based on the information provided, the most likely diagnosis for the patient's leg lesions is pyoderma gangrenosum. This is a neutrophilic dermatosis that can occur in patients with underlying systemic diseases, including inflammatory bowel disease. The patient's history of Crohn's disease, the appearance of the lesions, and the slightly elevated ESR and CRP levels support this diagnosis. Additio…	Complete, relevant	Incorrect	Low Cognitive Load
Palpitations, Cough in a Woman Who Lives Next to a Zookeeper	https://reference.medscape.com/viewarticle/892848	AAT deficiency (AATD) Chronic obstructive pulmonary disease (COPD) Churg-Strauss syndrome (CSS) Asthma Allergic bronchopulmonary aspergillosis Congestive heart failure (CHF)		Images - no description	Asthma	Allergic bronchopulmonary aspergillosis	AAT deficiency (AATD)	Incorrect	No	Based on the provided case information, the correct answer is: A) AAT deficiency (AATD), but also strong possibility of asthma and positive evidence to be indicated for possibility as an exacerbation factor as (Allergic bronchopulmonary aspergillosis). Asthma is due to evidence such as: - Intermitent productive cough with yellowish sputum - Reversible airflow obstruction (FEV1 improvements with a…	Incomplete, relevant	Asthma	Correct	No	Based on the provided case information, the most likely diagnosis is Asthma, rather than any of the other specific options._x000D_ _x000D_ Justification:_x000D_ _x000D_ 1. **High IgE (800 kU/L)**: Elevated IgE levels are associated with allergic conditions such as asthma. _x000D_ 2. **Productive cough with yellowish sputum**: This is a common presentation of asthma, often associated with eosinoph…	Complete, relevant	Chronic Obstructive Pulmonary Disease	Incorrect	No	Based on the information provided, the most likely diagnosis for this patient is Chronic Obstructive Pulmonary Disease (COPD). The patient's history of long-standing dyspnea, worsening with changes in weather and exertion, as well as her exposure to cigarette smoke and a bird-keeper neighbor, are all suggestive of COPD. The physical examination findings of bilateral decreased air entry, scattered…	Incomplete, relevant	Correct	Moderate Cognitive Load
Neuro Case Challenge: A 35-Year-Old With Angry, Aggressive Outbursts, Memory Loss, and Insomnia	https://reference.medscape.com/viewarticle/888807	Neuroacanthocytosis Tardive dyskinesia Huntington disease Sydenham chorea	Yes	Images - description given	Huntington disease	Huntington disease	Huntington disease	Correct	Yes	Based on the patient's clinical presentation and diagnostic findings, the most likely diagnosis is **Huntington disease**._x000D_ _x000D_ Reasons for this diagnosis include:_x000D_ _x000D_ 1. **Family history**: The patient has a strong family history of identical or similar symptoms, including his paternal grandfather, father, siblings, and other relatives, which suggests an autosomal dominant p…	Complete, relevant	Huntington disease	Correct	Yes	Based on the information provided, the most likely diagnosis is Huntington disease._x000D_ _x000D_ The clinical features of the patient support a diagnosis of Huntington disease, including:_x000D_ _x000D_ 1. **Age of onset**: The patient is 35 years old, which is within the typical age range for Huntington disease._x000D_ 2. **Family history**: The patient has a strong family history of similar s…	Complete, relevant	Huntington disease	Correct	Yes	The most likely diagnosis for this patient is Huntington disease. This is supported by the patient's age of onset, the progressive nature of the symptoms affecting all four limbs and the head/neck, the absence of the symptoms during sleep, the presence of behavioral changes, and the positive family history. The MRI finding of bilateral caudate atrophy is also consistent with Huntington disease. N…	Complete, relevant	Correct	Moderate Cognitive Load
Gastro Case Challenge: Pain, Vomiting in a 48-Year-Old on Levothyroxine, Metformin	https://reference.medscape.com/viewarticle/980966	Autoimmune pancreatitis Drug-induced pancreatitis Triglyceride-induced pancreatitis Alcoholic pancreatitis Hereditary pancreatitis	Yes	Images - description given	Triglyceride-induced pancreatitis	Triglyceride-induced pancreatitis	Triglyceride-induced pancreatitis	Correct	Yes	Based on the provided case information, the best answer is: C) Triglyceride-induced pancreatitis The patient presented with epigastric pain, nausea, and vomiting, which are consistent with pancreatitis. The laboratory results revealed an elevated lipase level and an amylase level, which are indicative of pancreatitis. The patient's triglyceride level was significantly elevated (921 mg/dL), which …	Complete, relevant	Autoimmune Pancreatitis	Incorrect	No	Based on the provided case information and laboratory findings, the most likely diagnosis is Autoimmune Pancreatitis (AIP)._x000D_ _x000D_ The following evidence supports this diagnosis:_x000D_ _x000D_ 1. **Immunoglobulin G4 (IgG4) levels**: Elevated IgG4 levels were found in the patient, with a value of 187 mg/dL. Elevated IgG4 levels are a strong indicator of AIP._x000D_ 2. **Antinuclear antibo…	Incomplete, relevant	Autoimmune Pancreatitis	Incorrect	No	The most likely diagnosis is autoimmune pancreatitis. This is based on the patient's history of sudden onset of epigastric pain, nausea, non-bloody vomiting, and anorexia, as well as the presence of a septated cyst in the tail of the pancreas on CT scan. Additionally, the patient's elevated IgG4 levels and positive antinuclear antibody test support the diagnosis of autoimmune pancreatitis._x000D_…	Incomplete, relevant	Correct	Moderate Cognitive Load
A Woman Who Owns a Hot Tub and Chickens Has Dyspnea, Cough	https://reference.medscape.com/viewarticle/980863	Rheumatoid lung nodules Methotrexate-induced pneumonitis Invasive pulmonary aspergillosis Nontuberculous mycobacterial infection Pneumocystis jirovecii pneumonia Legionnaires disease		Images - description given	Nontuberculous mycobacterial infection	Invasive pulmonary aspergillosis	Nontuberculous mycobacterial infection	Correct	No	The correct answer is Nontuberculous mycobacterial infection._x000D_ _x000D_ Rationale: _x000D_ _x000D_ - The patient's symptoms of progressive dyspnea and cough are not controlled by typical allergy management and antibiotics, suggesting a more serious condition._x000D_ - The presence of bronchiectasis and solid airway-centered nodules on chest CT and negative bacterial cultures and fluid analys…	Complete, relevant	Nontuberculous mycobacterial infection	Correct	No	Based on the provided case information, I would select the following option as the most likely diagnosis:_x000D_ _x000D_ **Nontuberculous mycobacterial infection (NTM)**_x000D_ _x000D_ The key findings that support this diagnosis include:_x000D_ _x000D_ 1. **Bronchiectasis and bronchial wall thickening on CT of the chest**: These findings suggest chronic lung disease, which is a common presentati…	Complete, relevant	Nontuberculous mycobacterial infection	Correct	No	Based on the information provided, the most likely diagnosis for this patient is nontuberculous mycobacterial (NTM) infection. Here's a brief explanation for each of the options and why NTM is the best fit:_x000D_ _x000D_ 1. Rheumatoid lung nodules: Although rheumatoid arthritis can affect the lungs, causing various manifestations like interstitial lung disease, pleural effusions, or rheumatoid l…	Complete, relevant	Correct	Moderate Cognitive Load
Emergency Case Challenge: After Argument, Unresponsive Woman Found By Her Boyfriend	https://reference.medscape.com/viewarticle/902139	Tricyclic antidepressant overdose Beta-blocker overdose Calcium-channel blocker overdose Digoxin overdose		Images - description given	Calcium-channel blocker overdose	Tricyclic antidepressant overdose	calcium-channel blocker overdose	Correct	No	Based on the provided case information, the most likely cause of the patient's condition is a calcium-channel blocker overdose. Evidence supporting this conclusion includes: 1. Severe hypotension: The patient had a blood pressure of 41/24 mm Hg, which is characteristic of calcium-channel blocker overdose, as these medications can cause peripheral vasodilation and decreased cardiac output. 2. Refr…	Complete, relevant	Beta-blocker overdose	Incorrect	No	Based on the information provided, the most likely answer is Beta-blocker overdose. The patient had a wide range of symptoms that are consistent with Beta-blocker overdose, including: - Bradycardia (heart rate < 60 beats/min) - Hypotension (blood pressure < 40 mmHg) - Agonal breathing - Worsening anion gap metabolic acidosis - Hyperkalemia (suggested by widened QRS duration of 88 ms) - Cardiac ar…	Incomplete, relevant	Tricyclic antidepressant overdose	Incorrect	Yes	The case description provides several clues that suggest the patient's presentation is most likely due to a tricyclic antidepressant (TCA) overdose: 1. History of an argument and the patient being found unresponsive several hours later 2. Foaming at the mouth, which can be a symptom of TCA overdose 3. Bilateral fixed pupils, which can be a sign of anticholinergic toxicity 4. Absence of track mark…	Incomplete, relevant	Incorrect	Moderate Cognitive Load
Beer, Aspirin Worsen Nasal Issues in a 35-Year-Old With Asthma	https://reference.medscape.com/viewarticle/926232	Nasal polyposis related to allergic fungal rhinosinusitis Sinonasal inverted papilloma Nasal polyposis related to granulomatosis with polyangiitis Sinonasal undifferentiated carcinoma Nasal polyposis related to aspirin-exacerbated respiratory disease		Images - description given	Nasal polyposis related to aspirin-exacerbated respiratory disease	Nasal polyposis related to aspirin-exacerbated respiratory disease	Nasal polyposis related to aspirin-exacerbated respiratory disease	Correct	Yes	Based on the case information provided, the best answer is:_x000D_ _x000D_ E) Nasal polyposis related to aspirin-exacerbated respiratory disease._x000D_ _x000D_ The key points supporting this diagnosis include:_x000D_ _x000D_ 1. The patient's symptoms worsen after drinking certain beers and after using ibuprofen or aspirin, suggesting an adverse reaction to nonsteroidal anti-inflammatory drugs (N…	Complete, relevant	Nasal polyposis related to aspirin-exacerbated respiratory disease	Correct	Yes	Based on the provided case information, the most likely diagnosis is: _x000D_ _x000D_ Nasal polyposis related to aspirin-exacerbated respiratory disease (AERD)._x000D_ _x000D_ The patient's history of asthma, nasal polyps, and allergic-like symptoms such as nasal obstruction, rhinorrhea, and postnasal drainage are consistent with AERD. The patient also reports worsening of his symptoms after drin…	Complete, relevant	Nasal polyposis related to aspirin-exacerbated respiratory disease	Correct	Yes	Nasal polyposis related to aspirin-exacerbated respiratory disease_x000D_ _x000D_ This patient's history of adult-onset asthma, worsening symptoms after consuming certain beers and using aspirin or ibuprofen, and partial response to systemic steroids suggest a diagnosis of aspirin-exacerbated respiratory disease (AERD), also known as Samter's triad. AERD is characterized by the triad of asthma, n…	Complete, relevant	Correct	Moderate Cognitive Load
Endo Case Challenge: Amenorrhea for Months, Mood Swings, Weight Gain in a 38-Year-Old Woman	https://reference.medscape.com/viewarticle/980564	Congenital adrenal hyperplasia Ovarian insufficiency Cushing syndrome Adrenal insufficiency		No images	Cushing syndrome	Cushing syndrome	Cushing syndrome	Correct	Yes	The correct answer is Cushing syndrome._x000D_ _x000D_ The patient presents with several symptoms that are characteristic of Cushing syndrome, including:_x000D_ _x000D_ 1. Weight gain of 30 pounds in the past year, which has resulted in easy bruising and worsening emotional lability._x000D_ 2. New-onset amenorrhea (absence of menstrual periods) despite previously having regular cycles._x000D_ 3. …	Complete, relevant	Cushing syndrome	Correct	Yes	The correct answer is: Cushing syndrome._x000D_ _x000D_ Reasoning:_x000D_ _x000D_ 1. **Clinical presentation:** The patient presents with new-onset amenorrhea, weight gain, easy bruising, and worsening emotional lability. These symptoms are suggestive of Cushing syndrome, which is characterized by excessive levels of cortisol._x000D_ _x000D_ 2. **Laboratory findings:** The patient's laboratory va…	Complete, relevant	Cushing syndrome	Correct	Yes	Based on the case information provided, the most likely diagnosis for this patient is Cushing syndrome. This diagnosis is supported by the patient's symptoms of easy bruising, emotional lability, weight gain, and amenorrhea, as well as the laboratory results indicating an abnormally low DHEA-S level and elevated cortisol levels. The finding of a large left adrenal mass on CT scan further supports…	Complete, relevant	Correct	Moderate Cognitive Load
Rectal Bleeding in a 47-Year-Old Farmer Who Can't Pass Flatus	https://reference.medscape.com/viewarticle/980235	Intestinal tuberculosis Infective endocarditis Hydatid disease Toxic megacolon or ulcerative colitis activity Colon cancer Lymphoma		Images - no description	Lymphoma	Toxic megacolon or ulcerative colitis activity	Lymphoma	Correct	No	Based on the given information, the most likely diagnosis is:_x000D_ _x000D_ Lymphoma_x000D_ _x000D_ The patient's presentation of:_x000D_ _x000D_ - Fever, rigors, and chills for 2 weeks, reduced by antipyretics_x000D_ - Recent weight loss (22 lb in 3 months) and muscle loss with severe cachexia_x000D_ - Generalized lymph node enlargement_x000D_ - Tender splenomegaly_x000D_ - Positive family hist…	Complete, relevant	Lymphoma	Correct	No	The correct answer is: Lymphoma. Here's a breakdown of the key points that suggest lymphoma: 1. **Severe abdominal pain, constipation, and rectal bleeding**: These symptoms are non-specific but can be associated with lymphoma, especially in a patient with a history of ulcerative colitis. 2. **Failed antibiotic treatment**: The patient failed to respond to a 1-week course of ciprofloxacin and metr…	Complete, relevant	colon cancer	Incorrect	No	Based on the given case information, the most likely diagnosis is colon cancer. Here are the reasons why: 1. The patient is a 47-year-old man with a history of ulcerative colitis, which is a known risk factor for colon cancer. 2. He has had a weight loss of 22 lb (10 kg) and severe cachexia in the past 3 months, which could be a sign of malignancy. 3. The patient has had rectal bleeding, which co…	Incomplete, relevant	Incorrect	Moderate Cognitive Load
Derm Case Challenge: Rash on Chest, Buttocks and Toenail Changes in a Middle-Aged Man	https://reference.medscape.com/viewarticle/979516	Subacute cutaneous lupus erythematosus Morbilliform drug eruption Phototoxic drug eruption Dermatomyositis Extensive tinea corporis		Images - no description	Extensive tinea corporis	Extensive tinea corporis	Morbilliform drug eruption	Incorrect	No	Based on the case information, the most likely diagnosis is: **Morbilliform drug eruption** Reasoning: 1. **Temporal association with medication change**: The patient developed the rash 1-2 weeks after switching from amlodipine to hydrochlorothiazide. This timing suggests that the rash may be related to the change in medication. 2. **Continued symptoms despite medication change**: The rash did no…	Incomplete, irrelevant	Morbilliform drug eruption	Incorrect	No	The most likely diagnosis in this case is Morbilliform drug eruption, however it could potentially be subacute cutaneous lupus erythematosus. This is because: 1. **History of drug use:** The patient was recently switched to hydrochlorothiazide, and then to lisinopril, with the rash being present after the switch of these medications. This timeframe is consistent with a drug eruption. 2. **Topical…	Incomplete, irrelevant	subacute cutaneous lupus erythematosus	Incorrect	No	Based on the information provided, the most likely diagnosis for the patient's rash is subacute cutaneous lupus erythematosus (SCLE). Here are some reasons why SCLE is the most likely diagnosis: * The patient has a history of end-stage renal disease secondary to diabetic nephropathy and a kidney transplant, which puts him at a higher risk for developing lupus. * The rash started approximately 1-2…	Incomplete, relevant	Correct	Moderate Cognitive Load
Gastro Case Challenge: A 33-Year-Old Man Who Can’t Swallow His Own Saliva	https://reference.medscape.com/viewarticle/867089	Incidental esophageal food impaction Eosinophilic esophagitis Gastroesophageal reflux disease Chemical esophagitis	Yes	Images - description given	Eosinophilic esophagitis	Eosinophilic esophagitis	Eosinophilic esophagitis	Correct	Yes	Based on the provided case information, the most likely diagnosis is:_x000D_ _x000D_ 'Eosinophilic esophagitis'._x000D_ _x000D_ The reasoning behind this choice is:_x000D_ _x000D_ 1. The patient has a history of dysphagia (difficulty swallowing) since childhood, which suggests a chronic condition._x000D_ 2. The patient's symptoms worsened over the past few months, indicating progression of the un…	Complete, relevant	Eosinophilic esophagitis	Correct	Yes	Based on the provided case information and the patient's symptoms, the most likely diagnosis among the options is: **E** - Eosinophilic esophagitis Reasoning: 1. The patient has a long history of intermittent dysphagia, which is a hallmark symptom of eosinophilic esophagitis. 2. He reportedly experiences relief with meticulous chewing and drinking water after swallowing solids, which is a common …	Complete, relevant	Esophageal food impaction	Incorrect	No	The correct answer is: Esophageal food impaction The case describes a patient with a history of difficulty swallowing solid food since childhood and worsening dysphagia in the past few months, culminating in an episode of food stuck in his esophagus. The patient was unable to swallow his saliva and presented to the emergency department with this complaint. Physical examination, laboratory tests, …	Incomplete, relevant	Correct	Low Cognitive Load
A Recently Married 27-Year-Old With Hot Flashes, Amenorrhea	https://reference.medscape.com/viewarticle/827431	Primary amenorrhea Hypothalamic amenorrhea Primary ovarian insufficiency from Turner syndrome Outflow tract obstruction Autoimmune oophoritis		No images	Autoimmune oophoritis	Hypothalamic amenorrhea	autoimmune oophoritis	Correct	No	Based on the provided case information, the correct answer is 'Primary ovarian insufficiency from autoimmune oophoritis'. However, the exact diagnosis specified in the options is 'autoimmune oophoritis'. The patient presents with cessation of menses, hot flashes, and an elevated FSH level of 68 IU/L, indicating ovarian insufficiency. However, she has normal developmental milestones and menarche a…	Complete, relevant	Primary amenorrhea	Incorrect	No	The correct answer is A) Primary amenorrhea. Explanation: 1. **Primary amenorrhea** is defined as the absence of menses from age 15 (or 14 with a recognized medical or genetic condition) with normal secondary sexual characteristics or breast development, and the absence of menses beyond the age of 16 with average size or greater breasts. This patient stopped her oral contraceptives 6 months ago a…	Incomplete, irrelevant	Not one of the MCQ options	Incorrect	No	The correct answer is: Primary ovarian insufficiency from autoimmune etiology. The patient's hot flashes, cessation of menses, and elevated FSH level suggest primary ovarian insufficiency. The patient's normal developmental milestones, absence of dysmorphic features, and normal uterus on examination make primary amenorrhea, outflow tract obstruction, and Turner syndrome unlikely. Hypothalamic ame…	Incomplete, irrelevant	Correct	Moderate Cognitive Load
Delirious, Incontinent 45-Year-Old Found Crawling on the Floor	https://reference.medscape.com/viewarticle/979595	Lithium-induced hyperthyroidism Lithium-induced hypothyroidism Lithium-induced nephrogenic diabetes insipidus Lithium-induced hyperparathyroidism		No images	Lithium-induced nephrogenic diabetes insipidus	Lithium-induced nephrogenic diabetes insipidus	Lithium-induced nephrogenic diabetes insipidus	Correct	Yes	The correct answer is: Lithium-induced nephrogenic diabetes insipidus._x000D_ _x000D_ Reasoning:_x000D_ The patient's presentation is characterized by confusion, hypernatremia is not true as sodium level is low and the presence of ketones in the urine is more aligned with a case of SIADH or NDI but given that the urine specific gravity is low (< 1.010), this suggests the patient's kidneys are not…	Complete, relevant	Lithium-induced nephrogenic diabetes insipidus	Correct	Yes	The correct answer is Lithium-induced nephrogenic diabetes insipidus._x000D_ _x000D_ Explanation:_x000D_ _x000D_ The patient is suffering from severe lithium toxicity, as evidenced by his laboratory results (lithium level of 2.4 mEq/L) and clinical presentation. One of the well-known side effects of lithium toxicity is nephrogenic diabetes insipidus. This condition occurs when lithium damages the…	Complete, relevant	Lithium-induced nephrogenic diabetes insipidus	Correct	Yes	The correct answer is: Lithium-induced nephrogenic diabetes insipidus._x000D_ _x000D_ The patient's symptoms and lab results suggest lithium-induced nephrogenic diabetes insipidus (NDI). NDI is a condition characterized by the kidneys' inability to concentrate urine due to lithium's effect on the renal tubules, resulting in polyuria and polydipsia. The patient's urine output of 6.5 L in 24 hours …	Complete, relevant	Incorrect	Moderate Cognitive Load
Violent Cough, Slurred Speech, and Ptosis in a Middle-Aged Man	https://reference.medscape.com/viewarticle/889050	Right internal carotid artery dissection Complete occlusion of right internal carotid artery due to atherosclerosis Embolic stroke Traumatic injury to the sympathetic chain in the right neck		Images - description given	Right internal carotid artery dissection	Right internal carotid artery dissection	Traumatic injury to the sympathetic chain in the right neck	Incorrect	No	The correct answer is: Traumatic injury to the sympathetic chain in the right neck, although there are other signs pointing towards a stroke, specifically a carotid dissection/occlusion or embolic stroke. However, if you carefully examine the patient's symptoms, the clues pointing towards traumatic injury to the sympathetic chain are: 1. **Ptosis (drooping eyelid) and miosis (pupil constriction) …	Incomplete, relevant	Right internal carotid artery dissection	Correct	Yes	Based on the provided information, the most likely diagnosis is: A) Right internal carotid artery dissection Reasoning: 1. The patient has sudden and severe symptoms, including facial weakness, arm and leg weakness, slurred speech, and ptosis, following a bout of violent coughing. 2. The symptoms are laterally asymmetrical, with more severe involvement of the left side, suggesting involvement of …	Complete, relevant	Right internal carotid artery dissection	Correct	Yes	The most likely diagnosis is Right internal carotid artery dissection._x000D_ _x000D_ Here's why:_x000D_ _x000D_ The patient's sudden onset of left-sided facial, arm, and leg weakness along with slurred speech and right eye pain after violent and repetitive bouts of coughing suggests a brain injury or insult. The physical examination findings of hypertension, papillary asymmetry, right eyelid pto…	Complete, relevant	Correct	Moderate Cognitive Load
Emergency Med Case Challenge: A 41-Year-Old on Sildenafil With a Headache While Sleeping	https://reference.medscape.com/viewarticle/871819	Subarachnoid hemorrhage Cerebellar infarction Pituitary tumor apoplexy Cavernous sinus thrombosis	Yes	Images - description given	Pituitary tumor apoplexy	Pituitary tumor apoplexy	Pituitary tumor apoplexy	Correct	Yes	The correct answer is Pituitary tumor apoplexy._x000D_ _x000D_ The patient presents with severe headache, nausea, vomiting, fever, diplopia, and photophobia, which are classic symptoms of pituitary apoplexy. The physical examination findings of ptosis of the right eye, with a deviated and dilated pupil, suggest involvement of the third cranial nerve due to compression or stretching of the nerve a…	Complete, relevant	Pituitary tumor apoplexy	Correct	Yes	Based on the provided case information, the most likely diagnosis is pituitary tumor apoplexy. Here's why: 1. **Sudden onset of severe headache**: The patient woke up with a severe headache, which is a classic symptom of pituitary tumor apoplexy. 2. **Visual disturbances**: The patient has diplopia, photophobia, and a dilated and unreactive pupil in the affected eye, which suggests optic nerve in…	Complete, relevant	Subarachnoid hemorrhage	Incorrect	No	The correct answer is Subarachnoid hemorrhage. The patient's symptoms of sudden severe headache, nausea, vomiting, subjective fevers, new-onset diplopia, photophobia, and bitemporal hemianopsia, along with the physical examination findings of right eye ptosis, inferolateral deviation, dilated and unreactive pupil, and visual field examination demonstrating bitemporal hemianopsia are consistent wi…	Incomplete, irrelevant	Correct	High Cognitive Load
After Unprotected Sex, 50-Year-Old Has Rash, Severe Weakness	https://reference.medscape.com/viewarticle/979164	Toxoplasmosis Disseminated Cryptococcus infection Acute HIV infection Molluscum contagiosum		No images	Disseminated Cryptococcus infection	Acute HIV infection	Molluscum contagiosum	Incorrect	No	Based on the information provided, the most likely diagnosis for the skin lesions in this patient is Molluscum contagiosum. The patient's skin examination reveals widespread small papules, some of which are umbilicated. Lesions are noted on the face, abdomen, thighs, arms, and back. Molluscum contagiosum is a viral skin infection characterized by the growth of small, umbilicated papules or nodule…	Incomplete, irrelevant	Not one of the MCQ options	Incorrect	No	The most likely diagnosis, based on the information provided, is to be found from the fact that the patient has an HIV-1 positive HIV antigen/antibody test, with a high lymphocyte count in the blood and cerebrospinal fluid, and symptoms such as fever, headache, and neck stiffness. The skin rash, oral thrush, weight loss, and diarrhea also point towards a diagnosis related to HIV infection._x000D_…	Incomplete, irrelevant	Disseminated Cryptococcus infection	Correct	No	Based on the information provided, the most likely diagnosis for this patient is Disseminated Cryptococcus infection. The patient's symptoms of fever, malaise, shortness of breath, dry cough, intermittent dull headaches, and neck stiffness, along with physical examination findings of widespread papular rash, oral thrush, nuchal rigidity, and cervical lymphadenopathy, suggests a disseminated funga…	Incomplete, irrelevant	Incorrect	Moderate Cognitive Load
Endo Case Challenge: Rash, Brain Fog, and Sleep Issues in a 50-Year-Old IT Director	https://reference.medscape.com/viewarticle/977964	Familial hypocalciuric hypercalcemia Intrathyroidal parathyroid adenoma ACR TI-RADS moderately suspicious pattern thyroid nodule that does not need biopsy until it is ≥ 1.5 cm ATA very low risk and ACR TI-RADS benign thyroid nodule that does not require biopsy		Images - description given	Intrathyroidal parathyroid adenoma	Intrathyroidal parathyroid adenoma	Intrathyroidal parathyroid adenoma	Correct	Yes	Based on the provided case, the correct answer is B. Intrathyroidal parathyroid adenoma._x000D_ _x000D_ The key evidence for this diagnosis includes:_x000D_ _x000D_ - The patient's elevated parathyroid hormone (PTH) level of 146 pg/mL._x000D_ - The borderline elevated serum calcium level and borderline low phosphorus level, which are consistent with hyperparathyroidism._x000D_ - The 24-hour urina…	Complete, relevant	Intrathyroidal parathyroid adenoma	Correct	Yes	Based on the information provided, the most likely diagnosis for the patient's symptoms and findings is:_x000D_ _x000D_ A) Familial hypocalciuric hypercalcemia (FCH) is unlikely as there's no mention of a positive family history for it, which is a key diagnostic feature of FCH, and the patient's urine calcium level is elevated but not diagnostic for FCH. FCH typically presents with hypocalciuria,…	Complete, relevant	Intrathyroidal parathyroid adenoma	Correct	Yes	The correct answer is Intrathyroidal parathyroid adenoma._x000D_ _x000D_ The patient's laboratory results and imaging studies suggest an intrathyroidal parathyroid adenoma. The thyroid ultrasound shows a hypoechoic nodule with an unusual vascular pattern, and the technetium 99m sestamibi parathyroid scan with SPECT/CT imaging reveals isotope trapping in the right inferior thyroid lobe. The patien…	Complete, relevant	Correct	Moderate Cognitive Load
Psychiatry Case Challenge: Nightmares and Poor Grades in a Third Grader Allergic to Cats	https://reference.medscape.com/viewarticle/979003	Posttraumatic stress disorder Attention-deficit/hyperactivity disorder Conduct disorder Panic disorder without agoraphobia Generalized anxiety disorder		No images	Panic disorder without agoraphobia	Generalized anxiety disorder	panic disorder without agoraphobia	Correct	No	Based on the information provided, the best diagnosis for the patient is panic disorder without agoraphobia. The patient reports experiencing episodes of "tightness" in his chest, rapid heartbeat, and difficulty breathing that are not alleviated by his asthma inhaler. These episodes last for approximately 10 minutes and occur in various situations, such as during recess and in the context of worr…	Complete, relevant	Generalized Anxiety Disorder	Incorrect	Yes	Based on the case information provided, the most likely diagnosis for the 9-year-old boy is Generalized Anxiety Disorder (GAD). The key indicators of GAD in this case include: 1. **Anxiety and fearfulness**: The boy exhibits anxiety and fearfulness in various situations, such as during recess, in Spanish class, and when sleeping. He also talks about nightmares and feeling frightened and unable to…	Incomplete, relevant	Panic disorder without agoraphobia	Correct	No	Based on the information provided, the most likely diagnosis for this patient is Panic disorder without agoraphobia. The patient experiences sudden episodes of intense anxiety or fear, which are often accompanied by physical symptoms such as tightness in the chest, rapid heartbeat, and difficulty breathing. These episodes are not triggered by specific phobias or situations, and the patient report…	Complete, relevant	Incorrect	Low Cognitive Load
ED Case Challenge: After New Sexual Partner, Dysuria, Discharge in a 21-Year-Old	https://reference.medscape.com/viewarticle/847159	Pyelonephritis Cystitis Pelvic inflammatory disease Appendicitis		Images - description given	Cystitis	Cystitis	Cystitis	Correct	Yes	Based on the provided case information, the most likely diagnosis is Cystitis. _x000D_ _x000D_ Reasons for this diagnosis include:_x000D_ _x000D_ 1. Symptoms of dysuria, suprapubic pain, and frequent urination, which are common symptoms of a lower urinary tract infection._x000D_ 2. Physical examination findings of moderate suprapubic tenderness without rebound or guarding, consistent with inflamm…	Complete, relevant	Cystitis	Correct	Yes	Based on the patient's symptoms (suprapubic pain radiating to the low back, frequent urination, hesitant urination due to pain, and "dark" urine) and the physical examination findings (moderate suprapubic tenderness, mild, thin, white cervical discharge with no cervical motion tenderness), the most likely diagnosis is:_x000D_ _x000D_ Cystitis_x000D_ _x000D_ The patient's symptoms and physical exa…	Complete, relevant	Cystitis	Correct	Yes	The most likely diagnosis is cystitis. The patient's symptoms of suprapubic pain, dysuria, frequent urination, hesitancy to urinate due to fear of pain, and dark urine, along with the physical examination findings of suprapubic tenderness and hematuria on urinalysis, are consistent with a lower urinary tract infection such as cystitis. The absence of fever, costovertebral angle tenderness, and ot…	Complete, relevant	Incorrect	Low Cognitive Load
Loss of Taste, Rash, and Dyspnea in a 46-Year-Old With GERD	https://reference.medscape.com/viewarticle/881807	Hypertrophic cardiomyopathy Cardiac amyloidosis Hemochromatosis Systemic lupus erythematosus		Images - description given	Cardiac amyloidosis	Systemic lupus erythematosus	Cardiac amyloidosis	Correct	No	Based on the information provided, the most likely diagnosis for this patient is:_x000D_ _x000D_ **Cardiac amyloidosis**_x000D_ _x000D_ Here's a brief explanation supporting this choice:_x000D_ _x000D_ 1. Clinical presentation: The patient's progressive weakness, leg swelling, and shortness of breath suggest a restrictive cardiomyopathy. The presence of dysphagia, gastroesophageal reflux, and dif…	Complete, relevant	Cardiac amyloidosis	Correct	No	Based on the patient's history and physical examination findings, the most likely diagnosis is cardiac amyloidosis. _x000D_ _x000D_ The key findings that support this diagnosis include:_x000D_ _x000D_ 1. Recurrent episodes of congestive heart failure, as well as progressive weakness, dysphagia, and difficulty getting up from a seated position._x000D_ 2. Bilateral pitting edema, jugular venous dis…	Complete, relevant	Cardiac amyloidosis	Correct	No	The correct answer is Cardiac amyloidosis._x000D_ _x000D_ The patient's symptoms and physical examination findings, such as bilateral subconjunctival hemorrhaging, periorbital ecchymoses, multiple ecchymotic lesions around the anterior neck, chest, and abdomen, localized swelling with imprinted tooth marks on the lateral aspect of the tongue, jugular venous distention, decreased air entry with mi…	Complete, relevant	Correct	Moderate Cognitive Load
A 27-Year-Old Woman With Constant Headache Too Tired to Party	https://reference.medscape.com/viewarticle/977791	Hyperthyroidism Narcolepsy Malnutrition Depression		No images	Narcolepsy	Narcolepsy	Narcolepsy	Correct	Yes	The best answer is Narcolepsy._x000D_ _x000D_ Narcolepsy is a neurological disorder that affects the brain's ability to regulate sleep-wake cycles. The symptoms presented in the case include excessive daytime sleepiness, constant sleepiness throughout the day, and an increased need for sleep. These symptoms are consistent with narcolepsy. Additionally, the results of the multiple sleep latency te…	Complete, relevant	Narcolepsy	Correct	Yes	The correct answer is Narcolepsy._x000D_ _x000D_ This patient's symptoms are consistent with narcolepsy, a chronic neurological disorder characterized by excessive daytime sleepiness, sudden attacks of sleep (referred to as sleep attacks), and often catalyptic episodes (brief, abrupt losses of muscle tone, such as feeling a sudden weakness in the muscles of the face, neck or hands) with audio-vis…	Complete, relevant	Narcolepsy	Correct	Yes	Based on the information provided, the most likely diagnosis for this patient is Narcolepsy. The patient's symptoms of excessive daytime sleepiness, falling asleep at her desk, and a short sleep latency with rapid onset of REM sleep during naps are all consistent with this diagnosis. Additionally, the patient's normal physical examination, comprehensive metabolic panel, thyroid function test, and…	Complete, relevant	Incorrect	Low Cognitive Load
Intentional Overdose in a Suicidal 28-Year-Old With Lupus	https://reference.medscape.com/viewarticle/877044	Amitriptyline overdose Sotalol overdose Celecoxib overdose Hydroxychloroquine overdose Methotrexate overdose		Images - description given	Hydroxychloroquine overdose	Hydroxychloroquine overdose	Hydroxychloroquine overdose	Correct	Yes	Based on the information provided in the case, the most likely cause is Hydroxychloroquine overdose._x000D_ _x000D_ Reasoning: _x000D_ - The patient was recently diagnosed with systemic lupus erythematosus, for which hydroxychloroquine is a commonly prescribed medication._x000D_ - The patient took 60 tablets 1 hour ago, suggesting a significant overdose._x000D_ - The patient's ECG showed a prolon…	Complete, relevant	Hydroxychloroquine overdose	Correct	Yes	Based on the provided case information, the most likely cause of the patient's overdose is the **hydroxychloroquine** overdose._x000D_ _x000D_ This conclusion is reached due to the following reasons:_x000D_ _x000D_ 1. **Medication history**: The patient recently started medication for systemic lupus erythematosus. Hydroxychloroquine is a key medication used for treating systemic lupus erythematos…	Complete, relevant	Hydroxychloroquine overdose	Correct	Yes	The most likely cause of the patient's symptoms is an overdose of hydroxychloroquine, which is a medication used to treat systemic lupus erythematosus. The patient's prolonged QTc interval, hypotension, nausea, abdominal pain, and seizure activity are all consistent with hydroxychloroquine toxicity. Additionally, the patient's low potassium level further supports this diagnosis, as hypokalemia is…	Complete, relevant	Incorrect	Moderate Cognitive Load
Oncology Case Challenge: A Daily Beer Drinker With Bruises, Back Pain, and Bleeding	https://reference.medscape.com/viewarticle/752121	Acute myeloid leukemia Metastatic carcinoma Nonsecretory myeloma Paget disease Primary amyloidosis		Images - no description	Nonsecretory myeloma	Acute myeloid leukemia	Nonsecretory myeloma	Correct	No	The correct answer is Nonsecretory myeloma. The key features of this case that suggest nonsecretory myeloma include: * Progressive weakness, bruising, and bleeding (likely due to anemia and thrombocytopenia) * Mild anemia and thrombocytopenia * Leukoerythroblastic picture on the blood film, indicating an abnormal bone marrow * Elevated LDH and beta-2 microglobulin levels, which are associated wit…	Complete, relevant	primary amyloidosis	Incorrect	No	Based on the case presentation, the most likely diagnosis is primary amyloidosis, also known as amyloid light-chain (AL) amyloidosis. Reasoning: 1. **Hematemesis, melena, hemoptysis, epistaxis, fever, or rash**: The patient denies these symptoms, making conditions like metastatic carcinoma or chronic myeloid leukemia (AML) less likely. 2. **Physical examination**: The patient has petechial spots …	Incomplete, irrelevant	Acute myeloid leukemia	Incorrect	Yes	Based on the given case information, the most likely diagnosis is Acute myeloid leukemia (AML). Here's why: The patient is a 42-year-old woman who presents to the emergency department with a 2-day history of bleeding from her gums, progressive weakness, and easy bruising over the past month. She has no significant past medical history and doesn't take any regular medications. On physical examinat…	Incomplete, relevant	Correct	Moderate Cognitive Load
Neurology Case Challenge: A Man With Buttocks Pain, Bladder and Bowel Incontinence	https://reference.medscape.com/viewarticle/976837	Meningeal carcinomatosis Lumbosacral radiculoplexus neuropathy Chronic inflammatory demyelinating polyradiculoneuropathy Radiation-induced lumbosacral plexopathy		Images - description given	Lumbosacral radiculoplexus neuropathy	Radiation-induced lumbosacral plexopathy	Lumbosacral radiculoplexus neuropathy	Correct	No	Based on the case information, the correct answer is: Lumbosacral radiculoplexus neuropathy. Reasoning: - The patient's symptoms and physical examination findings are consistent with a severe and progressive lower-extremity involvement, including muscle weakness, atrophy, and sensory loss. - The involvement is limited to the lower extremities, with no symptoms or signs above the waist. - The pati…	Complete, relevant	Radiation-induced lumbosacral plexopathy	Incorrect	Yes	The most likely diagnosis for this 70-year-old man with progressive lower-extremity pain and muscle weakness is: Radiation-induced lumbosacral plexopathy (RISP). The history of radiation therapy for stage I prostate cancer 8 years ago is a key piece of information in this case. RISP is a known complication of radiation therapy to the pelvis, and it typically presents with symptoms similar to thos…	Incomplete, irrelevant	Lumbosacral radiculoplexus neuropathy	Correct	No	Based on the information provided, the most likely diagnosis is radiation-induced lumbosacral plexopathy. This is supported by the patient's history of radiation therapy to the pelvic area, the insidious onset and progressive course of his lower-extremity symptoms, the physical examination findings of muscle atrophy, flexion contractures, and decreased lower-extremity strength and reflexes, and t…	Complete, relevant	Incorrect	Moderate Cognitive Load
A Man With Hypokalemia, Sleep Apnea, and Resistant Hypertension	https://reference.medscape.com/viewarticle/976833	Renal artery stenosis Primary hyperaldosteronism Cushing syndrome Pheochromocytoma		No images	Primary hyperaldosteronism	Primary hyperaldosteronism	Primary hyperaldosteronism	Correct	Yes	Based on the case information provided, the most likely diagnosis is:_x000D_ _x000D_ **Primary hyperaldosteronism**_x000D_ _x000D_ This is due to the following key findings:_x000D_ _x000D_ 1. **Hypokalemia**: The patient has a low potassium level of 3.4 mmol/L despite taking potassium supplements, which is a characteristic feature of primary hyperaldosteronism._x000D_ 2. **Elevated aldosterone-to…	Complete, relevant	Primary hyperaldosteronism	Correct	Yes	To answer this question, we need to analyze the patient's symptoms, medical history, and laboratory results to determine the most likely underlying condition._x000D_ _x000D_ Key findings include:_x000D_ _x000D_ 1. Hypertension despite three antihypertensive medications from different classes._x000D_ 2. Hypokalemia (low potassium levels) despite potassium chloride supplementation._x000D_ 3. Elevat…	Complete, relevant	Primary hyperaldosteronism	Correct	Yes	Based on the information provided, the most likely diagnosis for this patient is primary hyperaldosteronism. The patient's low potassium level (3.4 mmol/L), elevated aldosterone level (13.9 ng/dL), and elevated aldosterone-to-renin ratio (75.5) are all consistent with this diagnosis. Additionally, the patient's hypertension and hypokalemia are not well-controlled despite taking three antihyperten…	Complete, relevant	Incorrect	Moderate Cognitive Load
An Adopted 43-Year-Old With Bad Breath, Dyspnea, Dysphagia	https://reference.medscape.com/viewarticle/858606	Lemierre syndrome Parapharyngeal/retropharyngeal cellulitis and abscess formation Ludwig angina Epiglottitis Bacterial tracheitis		Images - no description	Parapharyngeal/retropharyngeal cellulitis and abscess formation	Parapharyngeal/retropharyngeal cellulitis and abscess formation	Parapharyngeal/retropharyngeal cellulitis and abscess formation	Correct	Yes	The correct answer is: Parapharyngeal/retropharyngeal cellulitis and abscess formation Explanation: The patient presents with symptoms of neck swelling, difficulty swallowing, and progressive muffling of the voice, combined with findings of parapharyngeal and retropharyngeal swelling on nasolaryngoscopy and CT scan. These findings, in the absence of trismus or tongue elevation (more characteristi…	Complete, relevant	Lemierre syndrome	Incorrect	No	Based on the patient's symptoms and examination findings, the most likely diagnosis is: Lemierre syndrome Lemierre syndrome is a rare infection of the pharynx and upper airway caused by Fusobacterium necrophorum, typically in young adults and adolescents. The clinical presentation includes: 1. Unilateral neck swelling and pain 2. Fever 3. Difficulty swallowing (dysphagia) 4. Swelling or inflammat…	Incomplete, relevant	Parapharyngeal/retropharyngeal cellulitis and abscess formation	Correct	Yes	Based on the information provided, the most likely diagnosis for this patient is parapharyngeal/retropharyngeal cellulitis and abscess formation. Here's a breakdown of the reasoning:_x000D_ _x000D_ 1. Lemierre syndrome: This is a septic thrombophlebitis of the internal jugular vein that typically occurs after a pharyngeal infection. While it can present with neck swelling, fever, and dysphagia, t…	Complete, relevant	Incorrect	Moderate Cognitive Load
Gastro Case Challenge: A Daily Cannabis User With Sharp, Intense Epigastric Pain	https://reference.medscape.com/viewarticle/885142	Acute gastritis Cannabinoid hyperemesis syndrome Superior mesenteric artery syndrome Peptic ulcer disease Cholecystitis		Images - no description	Superior mesenteric artery syndrome	Cannabinoid hyperemesis syndrome	Cannabinoid hyperemesis syndrome	Incorrect	Yes	The correct answer is C, Cannabinoid hyperemesis syndrome. The patient presents with symptoms that are characteristic of cannabinoid hyperemesis syndrome (CHS), a rare condition that is associated with long-term and frequent use of cannabis. The patient's symptoms include: * Recurring episodes of severe nausea and vomiting * Abdominal pain that is often localized to the epigastric region * Relief…	Incomplete, irrelevant	Cannabinoid hyperemesis syndrome	Incorrect	Yes	Based on the provided information, the most likely diagnosis is: C. Cannabinoid hyperemesis syndrome (CHS) The key symptoms and signs that point towards CHS include: 1. **Recurring episodes of severe abdominal pain**: The patient experiences sharp, intense pain localized to the epigastric region, which is a typical symptom of CHS. 2. **Nausea, vomiting, and weight loss**: These symptoms are also …	Incomplete, irrelevant	Cannabinoid hyperemesis syndrome	Incorrect	Yes	Based on the patient's history of chronic nausea, vomiting, and abdominal pain that is exacerbated by food, as well as his history of cannabis use, the most likely diagnosis is Cannabinoid Hyperemesis Syndrome. While the other options listed are also possible causes of the patient's symptoms, Cannabinoid Hyperemesis Syndrome is the most consistent with the patient's history and presentation. This…	Incomplete, irrelevant	Correct	Moderate Cognitive Load
A 51-Year-Old Man Avoiding Sexual Intercourse Due to Rectal Pain	https://reference.medscape.com/viewarticle/976273	Rectal syphilis Lymphogranuloma venereum Herpes simplex virus infection Gonorrhea		Images - description given	Herpes simplex virus infection	Lymphogranuloma venereum	Herpes simplex virus infection	Correct	No	The correct diagnosis for this patient is "Herpes simplex virus infection." Here's why: 1. **Clinical Presentation**: The patient presents with rectal pain, intermittent hematochezia (blood in stool), tenesmus (a feeling of incomplete defecation), and recent weight loss, which is suggestive of an underlying infection or neoplastic process affecting the rectum. 2. **Histopathology**: The key to di…	Complete, relevant	Not one of the MCQ options	Incorrect	No	Based on the case details and lab results, the most likely diagnosis is: **C. Herpes simplex virus infection is not shown by data, however the patient had episodes of hematochezia and rectal pain, so it is unlikely.** The correct answer is none of the options (A, B, D), but **Lymphogranuloma venereum (LGV) is still a possible diagnosis based on information given**. Explanation: The patient's pres…	Incomplete, irrelevant	Herpes simplex virus infection	Correct	No	Based on the patient's history, physical examination, and diagnostic studies, the most likely diagnosis is Herpes Simplex Virus (HSV) infection. The histopathologic sections of the tissue biopsy show viral nuclear inclusion, which is consistent with HSV infection. The patient's rectal pain, intermittent hematochezia, tenesmus, and recent weight loss are also consistent with HSV proctitis. The neg…	Complete, relevant	Correct	Moderate Cognitive Load
Neuro Case Challenge: A 16-Year-Old With Quadriparesis After Respiratory Infection	https://reference.medscape.com/viewarticle/823046	Viral encephalitis with Guillain-Barré syndrome Bickerstaff encephalitis Acute disseminated encephalomyelitis Spinal cord compression		Images - description given	Acute disseminated encephalomyelitis	Viral encephalitis with Guillain-Barré syndrome	Bickerstaff encephalitis	Incorrect	No	The correct answer is B) Bickerstaff encephalitis. This case presents a 16-year-old boy who initially presents with a 1-week history of weakness in both lower extremities, which progressed to involve both arms over the course of 1 day. This is consistent with a rapidly progressive polyneuropathy. The subsequent development of CNS symptoms, including seizures and alterations in consciousness, and …	Incomplete, relevant	Acute disseminated encephalomyelitis	Correct	No	The correct answer is: Acute disseminated encephalomyelitis (ADEM). Here's a brief explanation: - **Symptoms:** The patient initially presents with flaccid quadriparesis, which is weakness of all four limbs without muscle spasm, particularly with hyporeflexia (decreased reflexes). This is followed by seizures and encephalopathy, which is a broad term describing brain dysfunction that can result f…	Complete, relevant	Acute disseminated encephalomyelitis	Correct	No	The correct answer is Acute disseminated encephalomyelitis (ADEM)._x000D_ _x000D_ The patient's presentation of acute onset of weakness and sensory changes in all four extremities, along with MRI findings of bilateral, asymmetric areas of high signal intensity in the subcortical and deep white matter on T2-weighted/FLAIR sequences, and CSF analysis showing an elevated protein concentration, lymph…	Complete, relevant	Correct	Moderate Cognitive Load
A Sexually Active 30-Year-Old Woman With Rash and Wrist Pain	https://reference.medscape.com/viewarticle/966057	Viral hepatitis Acute cholecystitis Fitz-Hugh-Curtis syndrome Amebic liver abscess		Images - description given	Fitz-Hugh-Curtis syndrome	Fitz-Hugh-Curtis syndrome	Fitz-Hugh-Curtis syndrome	Correct	Yes	Based on the given case information, the most likely diagnosis is Fitz-Hugh-Curtis syndrome. _x000D_ _x000D_ Fitz-Hugh-Curtis syndrome is a rare condition that causes inflammation of the liver capsule and surrounding tissues. It is often associated with pelvic inflammatory disease (PID), typically caused by Chlamydia trachomatis or Neisseria gonorrhoeae. _x000D_ _x000D_ The symptoms and findings …	Complete, relevant	Fitz-Hugh-Curtis syndrome	Correct	Yes	Based on the symptoms and test results provided, the most appropriate diagnosis for this patient is Fitz-Hugh-Curtis syndrome. _x000D_ _x000D_ Fitz-Hugh-Curtis syndrome (FHCS) is a rare condition characterized by a painful rash, abdominal pain, and joint pain, along with fever and chills. It is caused by the spread of bacteria, typically gonorrhea, from the female reproductive tract to the liver,…	Complete, relevant	Fitz-Hugh-Curtis syndrome	Correct	Yes	The correct answer is Fitz-Hugh-Curtis syndrome._x000D_ _x000D_ The patient's symptoms, physical examination findings, and imaging results are most consistent with Fitz-Hugh-Curtis syndrome, which is a perihepatitis associated with pelvic inflammatory disease (PID). PID is typically caused by sexually transmitted organisms such as Neisseria gonorrhoeae and Chlamydia trachomatis. The patient's his…	Complete, relevant	Correct
Psychiatry Case Challenge: Alarming Behavior in a 26-Year-Old Soldier and Father of Three	https://reference.medscape.com/viewarticle/975750	Acute stress disorder Panic disorder Obsessive-compulsive disorder Adjustment disorder Posttraumatic stress disorder		No images	Posttraumatic stress disorder	Posttraumatic stress disorder	Posttraumatic stress disorder	Correct	Yes	The best answer is Posttraumatic stress disorder._x000D_ _x000D_ The patient's symptoms and clinical presentation are consistent with posttraumatic stress disorder (PTSD). The key features that support this diagnosis include:_x000D_ _x000D_ 1. Exposure to a traumatic event (as an Army Ranger in Afghanistan)_x000D_ 2. Recurrent nightmares about the event_x000D_ 3. Flashbacks (vivid imagery of the …	Complete, relevant	Posttraumatic stress disorder	Correct	Yes	Based on the information provided in the case history, the most likely diagnosis for the patient is:_x000D_ _x000D_ Posttraumatic stress disorder (PTSD)_x000D_ _x000D_ The patient has experienced a traumatic event during his military deployment in Afghanistan, which is evident from his nightmares, flashbacks, and recollections of the event. He also exhibits symptoms of hyperarousal (e.g., increas…	Complete, relevant	Posttraumatic stress disorder	Correct	Yes	Posttraumatic stress disorder (PTSD)_x000D_ _x000D_ The patient's symptoms and history are consistent with PTSD. He is experiencing recurrent nightmares, intrusive thoughts, and flashbacks related to traumatic events he witnessed during his military deployment. These symptoms are causing significant distress and impairment in his daily functioning. His physical examination and laboratory results …	Complete, relevant	Correct	Moderate Cognitive Load
A Scrotal Rash Lasting Months in a Man With Genital Edema	https://reference.medscape.com/viewarticle/851819	Eczema Scrotal dermatitis Fungal infection Cutaneous metastatic prostatic adenocarcinoma		Images - description given	Cutaneous metastatic prostatic adenocarcinoma	Cutaneous metastatic prostatic adenocarcinoma	Cutaneous metastatic prostatic adenocarcinoma	Correct	Yes	The correct answer is: D. Cutaneous metastatic prostatic adenocarcinoma_x000D_ _x000D_ Reasoning:_x000D_ _x000D_ The patient has a history of prostate cancer with bone metastasis and a rising PSA level, indicating advanced disease. The presentation of a scrotal rash that has been present for more than 3 months, combined with the patient's history of prostate cancer and elevated PSA, raises the su…	Complete, relevant	Cutaneous metastatic prostatic adenocarcinoma	Correct	Yes	The most likely diagnosis for the patient's scrotal rash is Cutaneous metastatic prostatic adenocarcinoma._x000D_ _x000D_ Rationale:_x000D_ _x000D_ * The patient has a history of prostate cancer with a high Gleason score (4+4=8) and was diagnosed with bone metastasis 2 years ago._x000D_ * He has been on intermittent hormone treatment with leuprolide, which is a common treatment for castrate-resis…	Complete, relevant	Cutaneous metastatic prostatic adenocarcinoma	Correct	Yes	Given the patient's history of prostate cancer with bone metastasis and rising PSA levels, as well as the description of the scrotal rash, the most likely diagnosis is cutaneous metastatic prostatic adenocarcinoma. While other options such as eczema, scrotal dermatitis, or fungal infection are possible causes of scrotal rashes, they are less likely given the patient's specific history and present…	Complete, relevant	Incorrect	Moderate Cognitive Load
A Retired Teacher With a Constant Headache and Vomiting	https://reference.medscape.com/viewarticle/915146	Normal-pressure hydrocephalus Cryptococcal meningitis Mumps Leptomeningeal disease Lymphocytic choriomeningitis		Images - description given	Leptomeningeal disease	Lymphocytic choriomeningitis	Normal-pressure hydrocephalus (NPH)	Incorrect	No	The correct answer is Normal-pressure hydrocephalus (NPH). Normal-pressure hydrocephalus is a condition characterized by the accumulation of cerebrospinal fluid (CSF) in the brain, leading to hydrocephalus. Symptoms typically include a triad of gait disturbance, dementia, and urinary incontinence. The diagnosis is often supported by brain imaging showing ventricular dilation and normal or slightl…	Incomplete, relevant	Normal-pressure hydrocephalus (NPH)	Incorrect	No	Based on the clinical presentation, laboratory findings, and CSF analysis, the most likely diagnosis is Normal-pressure hydrocephalus (NPH). _x000D_ _x000D_ Reasoning:_x000D_ _x000D_ 1. Clinical presentation: The patient presented with symptoms of dizziness, imbalance, nausea/vomiting, and a constant headache, which are classic symptoms of NPH._x000D_ _x000D_ 2. Imaging findings: The MRI of the b…	Incomplete, relevant	Normal-pressure hydrocephalus (NPH)	Incorrect	No	Based on the information provided, the patient's symptoms, history, and laboratory and imaging results, the most likely diagnosis is normal-pressure hydrocephalus (NPH). NPH is characterized by the triad of gait disturbance, cognitive impairment, and urinary incontinence, which match the patient's symptoms of dizziness, imbalance, confusion, and incontinence. The MRI of the brain shows mild to mo…	Incomplete, relevant	Incorrect
Star Athlete With a Blinking Fixation Struggling in College	https://reference.medscape.com/viewarticle/964990	Schizophrenia Tardive dyskinesia Autism spectrum disorder Huntington disease Obsessive-compulsive disorder		Images - description given	Obsessive-compulsive disorder	Obsessive-compulsive disorder	Obsessive-Compulsive Disorder	Correct	Yes	Based on the information provided, the most likely diagnosis is **Obsessive-compulsive disorder (OCD)**. _x000D_ _x000D_ The key features that support this diagnosis include:_x000D_ _x000D_ 1. **Repetitive behaviors**: The patient performs specific behaviors, such as rearranging his desk a set number of times, before doing certain activities, which is a characteristic of OCD._x000D_ 2. **Intrusiv…	Complete, relevant	Obsessive-Compulsive Disorder	Correct	Yes	The correct answer is: Obsessive-compulsive disorder (OCD)._x000D_ _x000D_ Reasoning:_x000D_ _x000D_ 1. **Repeated blinking and eye movements**: The patient frequently blinks and feels the need to perform this behavior, similar to an eye-blinking tic. While the father has an unexplained eye-blinking problem in grade school, this does not directly point to a familial pattern of neurodegenerative d…	Complete, relevant	Obsessive-Compulsive Disorder	Correct	Yes	Based on the information provided, the most likely diagnosis is Obsessive-compulsive disorder (OCD). The patient's symptoms of frequent and forceful eye blinking, difficulty focusing, mind wandering, forgetting to do assignments, losing classroom materials, constantly thinking about his inability to manage work, and engaging in time-consuming repetitive behaviors (rituals) that interfere with his…	Complete, relevant	Correct
Seizures in a 42-Year-Old Who Left a Hospital Against Advice	https://reference.medscape.com/viewarticle/877077	Supraventricular tachycardia (SVT) Torsade de pointes Ventricular fibrillation SVT with aberrancy		Images - no description	Torsade de pointes	Torsade de pointes	Torsade de Pointes	Correct	Yes	Based on the information provided in the case study, the most likely cardiac rhythm that caused the patient to become pulseless and apneic is:_x000D_ _x000D_ Torsade de pointes_x000D_ _x000D_ The key clue to this answer is the patient's potentially low magnesium level (1.3 mg/dL) and especially low potassium level (3.2 mEq/L) along with a prolonged QT interval that isn't explicitly mentioned but …	Complete, relevant	Torsade de Pointes	Correct	Yes	Based on the case description, the most likely cardiac arrhythmia causing the patient's pulselessness and apnea is: Torsade de pointes Explanation: 1. **Clinical context**: The patient has a history of liver cirrhosis, which can lead to hyponatremia (sodium level: 134 mEq/L), hypokalemia (potassium level: 3.2 mEq/L), and hypomagnesemia (magnesium level: 1.3 mg/dL). These electrolyte imbalances ca…	Complete, relevant	ventricular fibrillation	Incorrect	No	Based on the information provided, the most likely rhythm that the patient experienced leading to pulselessness and apnea is ventricular fibrillation. This is suggested by the patient's history of liver cirrhosis, which can lead to electrolyte abnormalities and a prolonged QT interval, putting the patient at risk for ventricular arrhythmias. The ECG showing an abnormal tracing also supports this …	Incomplete, relevant	Correct
A 22-Year-Old Female College Athlete With Wild Mood Swings	https://reference.medscape.com/viewarticle/975378	Bipolar I disorder Bipolar II disorder Cyclothymic disorder Major depressive disorder Borderline personality disorder		Images - description given	Cyclothymic disorder	Bipolar I disorder	Cyclothymic disorder	Correct	No	The best answer is C (Cyclothymic disorder)._x000D_ _x000D_ Cyclothymic disorder is characterized by a period of at least 2 years with periods of depressive symptoms (lasting at least 2 weeks) and hypomanic symptoms (lasting at least 4 consecutive days). Key points that support this diagnosis include:_x000D_ _x000D_ - Alternating cycles of hypomanic and depressive symptoms for at least 2 years (4…	Complete, relevant	Cyclothymic disorder	Correct	No	Based on the information provided, the most likely diagnosis is:_x000D_ _x000D_ Cyclothymic disorder_x000D_ _x000D_ Reasoning:_x000D_ _x000D_ * The patient's mood symptoms have been present for at least 2 years, as indicated by her college attendance (approximately 4 years)._x000D_ * She describes periods of low mood, followed by periods of elevated energy and mood, which meet the criteria for a …	Complete, relevant	Bipolar II disorder	Incorrect	No	Based on the information provided, the most likely diagnosis for this patient is Bipolar II disorder. Here's why: 1. The patient describes experiencing significant mood fluctuations, with episodes of both hypomania ("feeling on top of the world, everything is great, very motivated, and getting lots of stuff done") and depression ("sad, hopeless, upset, and unmotivated and has extremely low energy…	Incomplete, relevant	Correct	Moderate Cognitive Load
Pediatric Case Challenge: A 7-Year-Old Boy With a Limp and Obesity Who Fell in the Street	https://reference.medscape.com/viewarticle/868041	Septic arthritis Transient synovitis Legg-Calvé-Perthes disease Slipped capital femoral epiphysis	Yes	Images - no description	Legg-Calvé-Perthes disease	Slipped capital femoral epiphysis	Slipped capital femoral epiphysis	Incorrect	Yes	Based on the provided information, the best answer is **Slipped capital femoral epiphysis (SCFE)**._x000D_ _x000D_ The key features that point towards this diagnosis are:_x000D_ _x000D_ 1. Acute presentation with hip and knee pain, refusal to bear weight, and an antalgic gait._x000D_ 2. Decreased range of motion and tenderness in the left hip and knee._x000D_ 3. Previous diagnosis of Juvenile Blo…	Incomplete, relevant	Legg-Calvé-Perthes disease	Correct	No	Based on the information provided in the case and the options given, the most likely diagnosis is:_x000D_ _x000D_ Legg-Calv√®-Perthes disease_x000D_ _x000D_ Here's a brief explanation of why:_x000D_ _x000D_ 1. **Age and Sex**: The patient is a 7-year-old boy, which makes Legg-Calv√®-Perthes disease a strong consideration. This condition typically affects children between the ages of 4 and 10 year…	Complete, relevant	Slipped capital femoral epiphysis	Incorrect	Yes	Based on the information provided, the most likely diagnosis for this patient is slipped capital femoral epiphysis (SCFE). The patient's history of worsening hip and knee pain, decreased mobility, and a limp over the past 2 months, along with the physical examination findings of decreased range of motion and tenderness in the left hip, are all consistent with SCFE. The radiographic findings of in…	Incomplete, relevant	Correct	Low Cognitive Load
Endo Case Challenge: A Cannabis User With Excessive Sweating and Syncope at Work	https://reference.medscape.com/viewarticle/975148	Non–islet cell insulin-producing neuroendocrine tumor Insulinoma Factitious hypoglycemia due to insulin administration Factitious hypoglycemia due to sulfonylurea consumption		No images	Insulinoma	Non–islet cell insulin-producing neuroendocrine tumor	Factitious hypoglycemia due to insulin administration	Incorrect	No	The correct answer is: Factitious hypoglycemia due to insulin administration. Explanation: - Non-islet cell insulin-producing neuroendocrine tumors would likely have elevated serum insulin levels, and this case shows a low insulin level (3 ¬µIU/mL) during hypoglycemia. - Insulinoma is a type of pancreatic tumor that produces insulin and causes hypoglycemia. It's typically ruled out by low insulin…	Incomplete, relevant	Factitious hypoglycemia due to insulin administration	Incorrect	No	The given scenario describes a patient with recurrent episodes of hypoglycemia despite not being diabetic, and an uneventful family history of endocrinopathies. The low insulin levels (3 ¬µIU/mL) and C-peptide levels (1.0 ng/mL) initially, do not support the diagnosis of insulinoma as insulinomas produce excess insulin and C-peptide._x000D_ _x000D_ However, the subsequent plasma glucose level of …	Incomplete, relevant	Non–islet cell insulin-producing neuroendocrine tumor	Incorrect	Yes	Non‚Äìislet cell insulin-producing neuroendocrine tumor_x000D_ _x000D_ The patient's history of spontaneous hypoglycemia, particularly after fasting and high-carbohydrate meals, along with normal levels of insulin, C-peptide, and proinsulin suggest an insulinoma is unlikely. The fact that the patient's hypoglycemia persists despite multiple attempts to wean off intravenous dextrose and the develo…	Incomplete, relevant	Incorrect	High Cognitive Load
Edible Marijuana Use, Chest Pain, and Cough in a 53-Year-Old	https://reference.medscape.com/viewarticle/963763	Acute myocardial infarction Pulmonary embolism Acute pericarditis Esophageal adenocarcinoma Perforated peptic ulcer		Images - no description	Esophageal adenocarcinoma		Esophageal adenocarcinoma	Correct	No	Given the patient's symptoms and the information provided, I would choose the answer "Esophageal adenocarcinoma." Reasoning: - The patient had a history of gastroesophageal reflux disease (GERD) and a past episode of difficulty swallowing, which resolved with dietary changes. This could be a red flag for esophageal adenocarcinoma. - The patient has had a nagging, dry cough for many years, and thi…	Complete, relevant	Acute pericarditis	Incorrect	No	Based on the provided case information and MCQ options, the most likely diagnosis is Acute pericarditis. Here's why: 1. Chest pain: The patient's substernal chest pain is a classic symptom of pericarditis, which is often described as sharp, constant, and nonradiating. 2. Presentation after a hot shower or eating: The pain starting after eating could be related to esophageal issues, but in the con…	Incomplete, irrelevant	Esophageal adenocarcinoma	Correct	No	Based on the patient's history, physical examination, and laboratory results, the most likely diagnosis is esophageal adenocarcinoma. The patient's long-standing history of GERD, weight loss, difficulty swallowing, and recent mild symptomatic relief with nitroglycerin all suggest a cardiac etiology. However, the patient's anemia, leukocytosis with a left shift, hypoalbuminemia, and reduced air en…	Complete, relevant	Incorrect
An Athletic Teen Suddenly Prone to Falls and Fractures	https://reference.medscape.com/viewarticle/849308	Paget disease Vitamin D deficiency Osteogenesis imperfecta Hypophosphatemic rickets	Yes	Images - description given	Vitamin D deficiency	Vitamin D deficiency	Vitamin D deficiency	Correct	Yes	The best answer is B	Complete, relevant	Vitamin D deficiency	Correct	Yes	Based on the provided case information, the most likely diagnosis is Vitamin D deficiency with secondary osteopenia. Here's why:_x000D_ _x000D_ 1. **Recurrent fractures**: The patient has experienced four fractures in the past two years, which suggests a bone-related issue. This, combined with his mother's observation that he experiences more fractures than his teammates despite similar activity …	Complete, relevant	Vitamin D deficiency	Correct	Yes	Based on the information provided, the most likely diagnosis for this patient is Vitamin D deficiency._x000D_ _x000D_ Here are the reasons why:_x000D_ _x000D_ 1. The patient has a history of fractures, which is a common finding in vitamin D deficiency._x000D_ 2. His mother reports that the injuries were more common in her son than among his teammates, which may suggest an underlying medical condi…	Complete, relevant	Correct	Moderate Cognitive Load
After Drinking 21 Beers, a 27-Year-Old Can’t Stop Vomiting	https://reference.medscape.com/viewarticle/882078	Pneumothorax Boerhaave syndrome Mallory-Weiss syndrome Aortic dissection		Images - no description	Boerhaave syndrome	Boerhaave syndrome	Boerhaave syndrome	Correct	Yes	The correct answer is Boerhaave syndrome._x000D_ _x000D_ The patient's symptoms of hyperemesis, hematemesis, and severe epigastric pain, along with the abnormal erect chest radiograph, are suggestive of an esophageal rupture. The history of vomiting 30 times in the past 24 hours and previous diagnosis of esophagitis also support this diagnosis._x000D_ _x000D_ Boerhaave syndrome is a full-thicknes…	Complete, relevant	Boerhaave syndrome	Correct	Yes	Based on the provided case information, the most likely diagnosis is Boerhaave syndrome. Boerhaave syndrome refers to a severe, spontaneous rupture of the esophagus, usually resulting from intense, forceful vomiting. This would be consistent with the patient's previous history of hyperemesis, episodes of hematemesis, and numerous episodes of vomiting, especially considering the high frequency of …	Complete, relevant	Boerhaave syndrome	Correct	Yes	Boerhaave syndrome_x000D_ _x000D_ The patient's symptoms and signs, including hyperemesis, hematemesis, epigastric pain, and tenderness, along with a history of binge drinking and esophagitis, suggest Boerhaave syndrome. This is a spontaneous esophageal rupture that can be caused by excessive vomiting, often after heavy alcohol consumption. The complication of sepsis, deranged liver function test…	Complete, relevant	Correct	Moderate cognitive load
An Office Worker With Abdominal Cramps, Burning Chest, Dyspnea	https://reference.medscape.com/viewarticle/974769	Celiac disease Colorectal cancer Anaplasmosis Peptic ulcer disease Small intestinal bacterial overgrowth		No images	Colorectal cancer	Peptic ulcer disease	Celiac disease	Incorrect	No	Given the patient's symptoms and laboratory results, the most likely diagnosis is: **1. Celiac disease** Reasoning: - The patient presents with fatigue, shortness of breath, and weight loss, which can be indicative of iron deficiency anemia. - Low hemoglobin level (8.4 g/dL) and microcytic anemia (mean corpuscular volume: 69 fL) support this diagnosis. - The patient has low iron levels (31 Œºg/dL…	Incomplete, relevant	Colorectal cancer	Correct	No	Based on the provided case information, the patient is a 41-year-old African American male with symptoms of fatigue, worsening shortness of breath, diffuse abdominal cramping, weight loss, and anemia (indicated by a low hemoglobin level of 8.4 g/dL). Laboratory studies and upper endoscopy have not indicated any obvious causes, such as Helicobacter pylori infection or gastric ulcers. Given the bel…	Complete, relevant	small intestinal bacterial overgrowth	Incorrect	No	Based on the patient's symptoms, laboratory results, and endoscopic findings, the most likely diagnosis is small intestinal bacterial overgrowth (SIBO). Here are some reasons why: * The patient's symptoms of fatigue, worsening shortness of breath, intermittent abdominal cramping, and weight loss are consistent with SIBO. * The patient's low hemoglobin level, low mean corpuscular volume, low iron …	Incomplete, relevant	Correct	Moderate Cognitive Load
A Noncompliant Construction Worker With a Pulsating Abdomen	https://reference.medscape.com/viewarticle/963312	Acute mesenteric ischemia Chronic mesenteric ischemia Acute pancreatitis Abdominal aortic aneurysm		Images - description given	Abdominal aortic aneurysm	Abdominal aortic aneurysm	abdominal aortic aneurysm	Correct	Yes	Based on the given information, the most likely diagnosis is:_x000D_ _x000D_ Abdominal aortic aneurysm._x000D_ _x000D_ Here's why:_x000D_ _x000D_ 1. **Pulsating sensation in the abdomen**: The patient reports a constant pulsating sensation in his abdominal region, which is a common symptom of an abdominal aortic aneurysm._x000D_ 2. **Widened distal circumference of the abdominal aorta**: The phys…	Complete, relevant	abdominal aortic aneurysm	Correct	Yes	Based on the provided case information, the most accurate diagnosis among the options is:_x000D_ _x000D_ A) Abdominal aortic aneurysm (AAA)_x000D_ _x000D_ Rationale:_x000D_ _x000D_ - The patient has a history of atherosclerosis and hypertension, which increases the risk for AAA._x000D_ - The physical examination reveals a mild to moderate pulsating sensation in the abdominal region that worsens w…	Complete, relevant	abdominal aortic aneurysm	Correct	Yes	Based on the information provided, the most likely diagnosis is an Abdominal Aortic Aneurysm (AAA). This is suggested by the patient's history of atherosclerosis, the presence of a pulsating sensation in his abdomen, the palpable dilation of the abdominal aorta on physical examination, and the ultrasound findings of a widened aortic diameter with a thrombotic or atherosclerotic buildup. The other…	Complete, relevant	Correct	Moderate cognitive load
Cardio Case Challenge: A Confused 35-Year-Old With Headache, Fever, and Sore Chest	https://reference.medscape.com/viewarticle/974770	Giant cell myocarditis Eosinophilic myocarditis Viral myocarditis Hypersensitivity myocarditis		Images - description given	Eosinophilic myocarditis	Eosinophilic myocarditis	Eosinophilic myocarditis	Correct	Yes	The correct answer is Eosinophilic myocarditis._x000D_ _x000D_ This diagnosis is supported by several key findings:_x000D_ _x000D_ 1. Elevated troponin levels and ECG changes suggest myocardial injury._x000D_ 2. Cardiac MRI shows subendocardial and mid-myocardial delayed enhancement and a laminated LV apical thrombus, consistent with myocarditis._x000D_ 3. The patient's blood work shows significa…	Complete, relevant	Eosinophilic myocarditis	Correct	Yes	Based on the given case information, the most likely diagnosis is:_x000D_ _x000D_ Eosinophilic myocarditis_x000D_ _x000D_ The patient presented with symptoms such as fever, fatigue, headache, chest discomfort, and eosinophilia (eosinophil count of 16,640 cells/ÔøΩÔøΩL). The laboratory findings, including the elevated troponin levels, abnormal echocardiogram results, and cardiac MRI findings, also…	Complete, relevant	Eosinophilic myocarditis	Correct	Yes	Based on the information provided, the most likely diagnosis is Eosinophilic myocarditis._x000D_ _x000D_ The patient's presentation of acute onset of fever, headache, fatigue, confusion, and chest discomfort, along with diffuse anterior chest wall pain, and ECG abnormalities with elevated troponin levels, suggests a cardiac process. The patient's normal coronary anatomy on coronary angiography an…	Complete, relevant	Incorrect	Moderate Cognitive Load
A Woman With Back, Chest Pain After Eating Wings at a Restaurant	https://reference.medscape.com/viewarticle/885533	Antiphospholipid syndrome Lupus-associated thrombotic thrombocytopenic purpura Sepsis-induced thrombocytopenia Idiopathic thrombocytopenic purpura Disseminated intravascular coagulation		Images - description given	Lupus-associated thrombotic thrombocytopenic purpura	Lupus-associated thrombotic thrombocytopenic purpura	Lupus-associated thrombotic thrombocytopenic purpura	Correct	Yes	Based on the provided case information, the most likely diagnosis is:_x000D_ _x000D_ B. Lupus-associated thrombotic thrombocytopenic purpura (TTP)_x000D_ _x000D_ Explanation:_x000D_ _x000D_ 1. Thrombocytopenia (platelet count of 9000) is present._x000D_ 2. Microangiopathic hemolytic anemia (MAHA) is indicated by schistocytes on the peripheral blood smear, elevated LDH and AST levels, and low hapt…	Complete, relevant	Lupus-associated thrombotic thrombocytopenic purpura	Correct	Yes	Based on the patient's presentation and laboratory findings, the most likely diagnosis is:_x000D_ _x000D_ Lupus-associated thrombotic thrombocytopenic purpura (TTP)._x000D_ _x000D_ Reasoning:_x000D_ _x000D_ 1. The patient has a history of systemic lupus erythematosus (SLE), which is a known risk factor for thrombotic thrombocytopenic purpura (TTP)._x000D_ 2. The patient has a low platelet count (…	Complete, relevant	Lupus-associated thrombotic thrombocytopenic purpura	Correct	Yes	The correct answer is: Lupus-associated thrombotic thrombocytopenic purpura_x000D_ _x000D_ This patient's presentation is consistent with thrombotic thrombocytopenic purpura (TTP), specifically a lupus-associated form of TTP. The patient is experiencing nausea, vomiting, diarrhea, abdominal pain, and chest pain after eating chicken wings, which could suggest food poisoning. However, the persisten…	Complete, relevant	Incorrect	Moderate Cognitive Load
Neurology Case Challenge: A 19-Year-Old With Tinnitus, Vision Problems, and Headaches	https://reference.medscape.com/viewarticle/874063	Tuberculous meningitis Space-occupying lesion Pseudotumor cerebri Choroid plexus papilloma		Images - description given	Pseudotumor cerebri	Pseudotumor cerebri	Pseudotumor cerebri	Correct	Yes	The correct answer is: Pseudotumor cerebri._x000D_ _x000D_ This diagnosis is supported by the following evidence from the case:_x000D_ _x000D_ 1. **Symptoms**: The patient presents with diffuse headaches, transient visual obscurations, and pulsatile tinnitus, which are classic symptoms of pseudotumor cerebri (also known as idiopathic intracranial hypertension)._x000D_ 2. **Normal lumbar puncture …	Complete, relevant	Pseudotumor cerebri	Correct	Yes	Based on the provided clinical presentation and diagnostic findings, the most likely diagnosis is:_x000D_ _x000D_ Pseudotumor cerebri. _x000D_ _x000D_ The key supporting evidence includes:_x000D_ _x000D_ 1. **Increased intracranial pressure without an underlying lesion**: The patient's lumbar puncture shows an elevated opening pressure of 300‚Äâmm H2O, which is above the reference range (70-180‚Ä…	Complete, relevant	Pseudotumor cerebri	Correct	Yes	Based on the information provided, the most likely diagnosis is pseudotumor cerebri. This condition, also known as idiopathic intracranial hypertension, is characterized by increased intracranial pressure in the absence of a space-occupying lesion or other underlying cause. The patient's symptoms of headaches, transient visual obscurations, and pulsatile tinnitus, as well as the physical examinat…	Complete, relevant	Incorrect	Moderate Cognitive Load
Ob/Gyn Case Challenge: A 33-Year-Old Woman Trying to Conceive Has Dyspnea, Pain	https://reference.medscape.com/viewarticle/845962	Heterotopic pregnancy Ovarian torsion Ovarian hyperstimulation syndrome Pulmonary embolism		Images - no description	Ovarian hyperstimulation syndrome	Ovarian hyperstimulation syndrome	Ovarian hyperstimulation syndrome	Correct	Yes	The correct answer is: Ovarian hyperstimulation syndrome._x000D_ _x000D_ Reasoning:_x000D_ _x000D_ 1. **Timing of symptoms**: The patient started experiencing symptoms 1 week after in vitro fertilization (IVF) and embryo transfer. Ovarian hyperstimulation syndrome (OHSS) typically occurs 3-10 days after oocyte retrieval or embryo transfer._x000D_ _x000D_ 2. **Risk factors**: The patient underwent…	Complete, relevant	Ovarian hyperstimulation syndrome	Correct	Yes	Based on the information provided, the most accurate diagnosis for the patient is:_x000D_ _x000D_ Ovarian hyperstimulation syndrome (OHSS)_x000D_ _x000D_ Here's why:_x000D_ _x000D_ 1. History of IVF and controlled ovarian stimulation with high doses of gonadotropins: The patient underwent controlled ovarian stimulation with gonadotropins 3 weeks before presentation, which is known to increase the…	Complete, relevant	Ovarian hyperstimulation syndrome	Correct	Yes	Based on the information provided, the most likely diagnosis is Ovarian hyperstimulation syndrome (OHSS). This condition can occur after controlled ovarian stimulation, which the patient underwent for IVF. The symptoms of abdominal pain, distention, nausea, vomiting, and shortness of breath are consistent with OHSS. The physical examination findings of moderate tenderness throughout the abdomen, …	Complete, relevant	Incorrect	Moderate Cognitive Load
A Patient Who Collapsed in Agony After Echocardiography	https://reference.medscape.com/viewarticle/973953	Chronic obstructive pulmonary disease exacerbation Diastolic heart failure exacerbation Severe mitral valve regurgitation Pseudoallergic reaction Sepsis secondary to upper respiratory tract infection		No images	Pseudoallergic reaction	Pseudoallergic reaction	Pseudoallergic reaction	Correct	Yes	Based on the provided information, the correct answer is "Pseudoallergic reaction." _x000D_ _x000D_ The key details that support this diagnosis include:_x000D_ - The patient's symptoms were intense and sudden-onset, particularly pain on the right side of his flank and lumbar region, but the resolution of these symptoms occurred before any specific treatments were administered, rather than as a di…	Complete, relevant	Pseudoallergic reaction	Correct	Yes	Based on the provided patient information, the most likely diagnosis is a pseudoallergic reaction._x000D_ _x000D_ Justifications for this conclusion include:_x000D_ _x000D_ - The patient experienced sudden onset of intense pain on the right side of his flank and lumbar region, but he reported complete resolution of symptoms after administration of diphenhydramine. This reaction is classic for mas…	Complete, relevant	Pseudoallergic reaction	Correct	Yes	Based on the information provided, the most likely diagnosis for this patient is a pseudoallergic reaction. This is suggested by the sudden onset of intense flank and lumbar pain, the absence of other symptoms or abnormal physical examination findings that would suggest a cardiac, pulmonary, or infectious etiology, and the complete resolution of symptoms after the administration of diphenhydramin…	Complete, relevant	Correct	Moderate Cognitive Load
Oncology Case Challenge: A 45-Year-Old Father Seeking Vasectomy Has Alarming Findings	https://reference.medscape.com/viewarticle/973582	Renal cell carcinoma Wilms tumor Polycystic kidney disease Pheochromocytoma		Images - description given	Renal cell carcinoma	Renal cell carcinoma	Renal cell carcinoma	Correct	Yes	Based on the given information, the most likely diagnosis is Renal cell carcinoma._x000D_ _x000D_ The patient's presentation with a renal mass, renal vein thrombosis, and low hemoglobin levels, along with scattered pulmonary nodules (indicative of metastasis), is suggestive of a malignant process. The patient's MCV is low, which is consistent with chronic iron deficiency anemia often seen in case…	Complete, relevant	Renal cell carcinoma	Correct	Yes	The correct answer is A) Renal cell carcinoma._x000D_ _x000D_ Explanation:_x000D_ _x000D_ The patient has a renal mass with a renal vein thrombosis, which is indicative of tumor thrombus. This finding is most commonly associated with renal cell carcinoma (RCC), also known as hypernephroma. RCC is a type of kidney cancer that arises in the lining of the proximal tubule of the kidney. The accumulat…	Complete, relevant	Renal cell carcinoma	Correct	Yes	The correct answer is Renal cell carcinoma._x000D_ _x000D_ The patient's history of a right-sided varicocele, combined with the CT scan findings of a right renal mass with a renal vein thrombosis and scattered subcentimeter pulmonary nodules, are highly suggestive of renal cell carcinoma. The urinalysis positive for blood also supports this diagnosis. Wilms tumor is typically seen in children, no…	Complete, relevant	Incorrect	Moderate Cognitive Load
A Divorced Man With Back Pain After Trip With New Girlfriend	https://reference.medscape.com/viewarticle/933451	Ibuprofen-related acute kidney injury Pott disease Multiple myeloma Primary paraspinal pyomyositis		No images	Multiple myeloma	Multiple myeloma	Multiple myeloma	Correct	Yes	The correct answer is Multiple myeloma. _x000D_ _x000D_ This diagnosis is supported by the following evidence from the case:_x000D_ _x000D_ 1. Normocytic anemia: The patient has a low hemoglobin level (9.5 g/dL) with normocytic normochromic anemia, which is a common finding in multiple myeloma._x000D_ _x000D_ 2. Elevated ESR: The patient's ESR is elevated (104 mm/hr), which is consistent with mul…	Complete, relevant	Multiple myeloma	Correct	Yes	Based on the provided information, the most likely diagnosis is multiple myeloma, given the combination of the patient's symptoms, laboratory results, and physical examination findings. _x000D_ _x000D_ Key evidence supporting this diagnosis includes:_x000D_ _x000D_ - Intermittent low back pain that worsened after the patient's trip to the Bahamas_x000D_ - Fatigue, weight loss, and feverish episod…	Complete, relevant	Multiple myeloma	Correct	Yes	Based on the information provided, the most likely diagnosis is multiple myeloma._x000D_ _x000D_ The patient's symptoms of fatigue, low back pain, weight loss, and feverish and sweaty episodes suggest a possible underlying malignancy or infection. The physical examination findings are unremarkable except for mild conjunctival pallor and minimal pedal edema, which could be related to anemia or ren…	Complete, relevant	Incorrect	Moderate Cognitive Load
Facial Spasms in a Man Recently Released From the Hospital	https://reference.medscape.com/viewarticle/973267	Giant cell arteritis Myasthenia gravis Transient ischemic attack Partial cranial nerve III palsy		Images - description given	Partial cranial nerve III palsy	Partial cranial nerve III palsy	partial cranial nerve III palsy	Correct	Yes	Based on the patient's history of transient vision loss, diplopia, and cranial nerve III palsy, the most likely diagnosis is: Partial cranial nerve III palsy. The patient's recent hospitalization for acute onset of hemicranial headache and diplopia, combined with his history of transient vision loss and diplopia in the past, suggest a vascular etiology affecting the cranial nerves. The patient's …	Complete, relevant	Giant cell arteritis (GCA)	Incorrect	No	Based on the provided case information and symptoms, the most likely diagnosis is: Giant cell arteritis (GCA) The patient's symptoms include: 1. Hemicranial headache (left temporal headache) 2. Diplopia (double vision) 3. History of visual disturbances (amaurosis fugax) affecting the right eye 4. Positive signs of right hemifacial spasms Giant cell arteritis is a systemic vasculitis that typicall…	Incomplete, irrelevant	partial cranial nerve III palsy	Correct	Yes	The most likely diagnosis for this patient is partial cranial nerve III palsy._x000D_ _x000D_ Here are the reasons:_x000D_ _x000D_ * The patient presented with acute onset of hemicranial headache and diplopia._x000D_ * The diplopia is worse with binocular vision, indicating a problem with eye alignment._x000D_ * Extraocular movements of the left eye are impaired in upgaze and medial gaze._x000D_ …	Complete, relevant	Incorrect	Moderate Cognitive Load
Gastro Case Challenge: A Woman Who Abstains from Alcohol Has Worsening Abdominal Pain	https://reference.medscape.com/viewarticle/720150	Fatty infiltration of the pancreas Dorsal agenesis of the pancreas Pancreas divisum Autogenesis of the pancreas	Yes	Images - no description	Dorsal agenesis of the pancreas	Fatty infiltration of the pancreas	Pancreas divisum	Incorrect	No	Based on the information provided in the case study, the most likely diagnosis for the patient is:_x000D_ _x000D_ C) Pancreas divisum._x000D_ _x000D_ Pancreas divisum is a congenital anomaly where the pancreas is not formed normally, resulting in incomplete fusion of the pancreatic ducts. This condition can lead to abdominal pain, primarily in the epigastric region, which matches the patient's pr…	Incomplete, relevant	Not one of the MCQ options	Incorrect	No	Based on the patient's symptoms and workup, the most likely diagnosis is pancreatitis. However, the patient's laboratory studies, including serum amylase and lipase, are normal, which might indicate a different condition affecting the pancreas._x000D_ _x000D_ Among the provided MCQ options, the one most relevant to the patient's symptoms and presentation is:_x000D_ _x000D_ - Dorsal agenesis of th…	Incomplete, irrelevant	pancreas divisum	Incorrect	No	The most likely diagnosis based on the given case information is "pancreas divisum."_x000D_ _x000D_ Here's the reasoning:_x000D_ _x000D_ The patient is a 61-year-old woman with a history of diabetes mellitus, hypertension, hyperlipidemia, and one previous episode of idiopathic pancreatitis. She presents with intermittent epigastric abdominal pain that has lasted for the past month, with no associ…	Incomplete, relevant	Incorrect	Moderate Cognitive Load
Oncology Case Challenge: A Retired Man With Left Upper Quadrant Pain, Leukocytosis	https://reference.medscape.com/viewarticle/972696	Acute lymphoblastic leukemia Chronic lymphocytic leukemia Chronic myelomonocytic leukemia Hairy cell leukemia Hairy cell leukemia variant		Images - description given	Hairy cell leukemia variant	Hairy cell leukemia variant	Hairy cell leukemia variant	Correct	Yes	Based on the provided case information, the correct diagnosis is Hairy Cell Leukemia. This diagnosis can be determined from several key points: 1. **Peripheral blood smear**: Shows atypical lymphocytes with abundant cytoplasm and hairlike projections, which is classic for hairy cell leukemia. 2. **Flow cytometry**: Reveals a clonal B-cell population that expresses bright CD11c, bright CD20, and l…	Complete, relevant	Hairy cell leukemia variant	Correct	Yes	Based on the information provided, the most likely diagnosis is Hairy Cell Leukemia (HCL). _x000D_ _x000D_ Here's why:_x000D_ _x000D_ 1. **Presence of atypical lymphocytes**: The case mentions the presence of atypical lymphocytes with abundant cytoplasm and hairlike projections, which is a characteristic feature of HCL._x000D_ 2. **Positivity for CD11c and CD20**: The flow cytometry results show …	Complete, relevant	Hairy cell leukemia variant	Correct	Yes	The correct answer is Hairy cell leukemia._x000D_ _x000D_ The patient's history of persistent lymphocytosis, fatigue, left upper quadrant pain, and trace lower extremity edema, along with a peripheral blood smear showing atypical lymphocytes with abundant cytoplasm and hairlike projections, and a bone marrow biopsy showing a clonal B-cell population that expresses bright CD11c, bright CD20, and l…	Complete, relevant	Correct	High Cognitive Load
A Coffee Drinker With Sudden-Onset Dyspnea, Tachycardia	https://reference.medscape.com/viewarticle/842254	Ventricular fibrillation Atrial fibrillation Torsade de pointes Sinus tachycardia	Yes	Images - no description	Atrial fibrillation	Atrial fibrillation	Atrial Fibrillation	Correct	Yes	The most likely diagnosis for this patient is Atrial Fibrillation. _x000D_ _x000D_ The clues from the case that support this diagnosis are as follows:_x000D_ 1. The patient's heart rate is irregular and exceeds 165 beats per minute. This is a common feature of atrial fibrillation._x000D_ 2. The rapid heart rate began suddenly and was persistent. Atrial fibrillation can be a chronic or paroxysmal …	Complete, relevant	Atrial Fibrillation	Correct	Yes	Based on the symptoms described in the case, which include palpitations, shortness of breath, rapid heart rate, and the patient's ECG results, the most likely diagnosis is:_x000D_ _x000D_ A) Atrial fibrillation._x000D_ _x000D_ Rationale:_x000D_ _x000D_ * The patient has a rapid and irregular heartbeat (165 beats/min), which is consistent with atrial fibrillation._x000D_ * The patient does not hav…	Complete, relevant	Atrial Fibrillation	Correct	Yes	The patient's symptoms, physical examination findings, and ECG results are consistent with atrial fibrillation. The sudden onset of palpitations and shortness of breath, the absence of chest pain or other symptoms, and the presence of an irregular, rapid heart rate on physical examination suggest an arrhythmia. The absence of murmurs or other signs of structural heart disease make ventricular fib…	Complete, relevant	Correct	Moderate Cognitive Load
PCP Case Challenge: Lesions on the Hands, Palms, and Feet of a 57-Year-Old Man	https://reference.medscape.com/viewarticle/847158	Allergic contact dermatitis Herpes simplex Impetigo Dyshidrotic eczema		Images - description given	Dyshidrotic eczema	Dyshidrotic eczema	Dyshidrotic eczema	Correct	Yes	Based on the provided case information, the most likely diagnosis is:_x000D_ _x000D_ **Dyshidrotic eczema**_x000D_ _x000D_ The key features that support this diagnosis include:_x000D_ _x000D_ * Vesiculobullous lesions (fluid-filled blisters) on the hands and feet, particularly on the palms and soles_x000D_ * Severe pruritus (itching)_x000D_ * Presence of lesions on the sides of the fingers_x000D_…	Complete, relevant	Dyshidrotic eczema	Correct	Yes	Based on the provided case information, I would rule out the options as follows:_x000D_ _x000D_ 1. Impetigo: This condition typically presents with yellowish, crusting lesions, which are not mentioned in the case. Additionally, impetigo is more commonly seen in children and is associated with poor hygiene, which is not the case here._x000D_ _x000D_ 2. Allergic contact dermatitis: While this is a …	Complete, relevant	Dyshidrotic eczema	Correct	Yes	Based on the case information provided, the diagnosis that best fits the patient's symptoms is dyshidrotic eczema. Here's a breakdown of the reasons why:_x000D_ _x000D_ 1. Age and gender: The patient is a 57-year-old man, which aligns with the demographic most often affected by dyshidrotic eczema. While it can occur in any age group and both genders, it is more common in adults and affects women …	Complete, relevant	Correct	Low Cognitive Load
A 36-Year-Old Woman With Flatulence and Memory Problems	https://reference.medscape.com/viewarticle/893850	Infectious agent causing gastroenteritis Irritable bowel syndrome Celiac disease Nonceliac gluten sensitivity Hyperthyroidism		Images - description given	Nonceliac gluten sensitivity	Nonceliac gluten sensitivity	Nonceliac gluten sensitivity	Correct	Yes	Based on the given case information, the correct answer is:_x000D_ _x000D_ 4. Nonceliac gluten sensitivity_x000D_ _x000D_ Explanation:_x000D_ - Despite the patient's symptoms improving upon a gluten-free diet and then worsening when gluten was reintroduced, her serology for celiac disease (tissue transglutaminase levels) and biopsy results did not show the expected markers of celiac disease._x000…	Complete, relevant	Nonceliac gluten sensitivity	Correct	Yes	The correct answer is: Nonceliac gluten sensitivity._x000D_ _x000D_ Reasoning:_x000D_ _x000D_ - The patient has a medical history that includes hypertension and Hashimoto thyroiditis, but the current symptoms of diffuse abdominal cramping, bloating, flatulence, and diarrhea suggest an overarching issue related to gastrointestinal symptoms._x000D_ - Initial trial of removing gluten-containing food…	Complete, relevant	Nonceliac gluten sensitivity	Correct	Yes	The correct answer is Nonceliac gluten sensitivity._x000D_ _x000D_ The patient's symptoms of chronic diarrhea, abdominal cramping, bloating, and increased flatulence significantly improved after stopping gluten-containing foods. Although her celiac disease serology was negative, she had a recurrence of symptoms after reintroducing gluten-containing foods. These symptoms are consistent with noncel…	Complete, relevant	Correct	Low Cognitive Load
A School Nurse With Anxiety, Diarrhea, Palpitations, and Cough	https://reference.medscape.com/viewarticle/972301	Clostridioides difficile colitis Hyperthyroidism Reactivation of lymphoma Colon adenocarcinoma SARS-CoV-2 infection		Images - no description	SARS-CoV-2 infection	SARS-CoV-2 infection	Clostridioides difficile colitis	Incorrect	No	The correct answer is Clostridioides difficile colitis. The patient presents with 5 days of worsening diarrhea, which started about the same time as generalized weakness. Although her symptoms are non-specific, the combination of diarrhea and weakness in a patient who has not had recent antibiotic use or recent hospitalization, but who has been exposed to sick patients with no reported confirmed …	Incomplete, irrelevant	Clostridioides difficile colitis	Incorrect	No	Based on the provided case information, the most likely diagnosis among the options is: Clostridioides difficile colitis The patient presents with a 5-day history of worsening diarrhea characterized by three to four loose, watery bowel movements per day, which is accompanied by generalized weakness. This pattern suggests an infectious etiology, particularly given the recent exposure to potentiall…	Incomplete, irrelevant	Clostridioides difficile colitis	Incorrect	No	Based on the patient's symptoms, physical examination, and laboratory results, the most likely diagnosis is Clostridioides difficile colitis. The patient's symptoms of diarrhea, dry mucous membranes and skin, tachycardia, and normal vital signs except for an elevated heart rate are consistent with Clostridioides difficile colitis. The abdominal tenderness and diffuse hyperactive bowel sounds on e…	Incomplete, relevant	Correct	Moderate Cognitive Load
Cardio Case Challenge: Syncope in a 53-Year-Old Woman With Dyspnea and Morning Chest Pain	https://reference.medscape.com/viewarticle/745798	Myocardial infarction Torsade de pointes secondary to long-QT syndrome Hypertrophic cardiomyopathy Prinzmetal angina or variant angina		Images - description given	Prinzmetal angina or variant angina	Prinzmetal angina or variant angina	Prinzmetal angina or variant angina	Correct	Yes	Based on the provided case, the most likely diagnosis for the patient's condition is:_x000D_ _x000D_ Prinzmetal angina or variant angina._x000D_ _x000D_ The reasoning for this conclusion is as follows:_x000D_ _x000D_ 1. The patient has a history of chest pain and dyspnea, which was the primary symptom at presentation. However, she does not have evidence of ST-segment elevation myocardial infarcti…	Complete, relevant	Prinzmetal angina or variant angina	Correct	Yes	Based on the provided case information, the most likely diagnosis is Prinzmetal angina or variant angina. Reasoning: 1. The patient experienced multiple episodes of chest pain, dizziness, syncope, and weakness, but serial measurements of cardiac biomarkers remained normal. This suggests that there was no myocardial infarction. 2. The patient did not have any evidence of hypertrophy on the ECG, an…	Complete, relevant	Hypertrophic Cardiomyopathy	Incorrect	No	Based on the information provided, the most likely diagnosis for this patient is Hypertrophic Cardiomyopathy (HCM). Here's a summary of the key findings that support this diagnosis: 1. The patient is a 53-year-old woman with a history of hypertension, hyperlipidemia, active tobacco use, and obesity. These risk factors are common in HCM, although HCM is primarily a genetic disorder affecting the h…	Incomplete, irrelevant	Correct	Moderate Cognitive Load
A 12-Year-Old With Urinary Retention Who Can't Grasp Objects	https://reference.medscape.com/viewarticle/971990	Central cord syndrome Thoracic spine fracture Acromioclavicular joint dislocation Brachial plexus injury		No images	Central cord syndrome	Central cord syndrome	Brachial plexus injury	Incorrect	No	The correct answer is: Brachial plexus injury. The key features that suggest brachial plexus injury in this case include: 1. Bilateral arm pain and weakness, which developed after a traumatic event (falling off a bicycle). 2. Decreased upper-extremity strength, with specific deficits in deltoid, biceps, and triceps strength. 3. Weakness and numbness that radiate to the back and left arm. 4. Negat…	Incomplete, relevant	Brachial plexus injury	Incorrect	No	Based on the provided case information and physical examination results, the most likely diagnosis is: Brachial plexus injury Justification: * The patient has a history of a bicycle accident 2 weeks ago and developed bilateral arm pain and weakness radiating to the back and left arm. * The MRI of the cervical and thoracic spine is ordered, suggesting that cervical or thoracic spine trauma may be …	Incomplete, relevant	Brachial plexus injury	Incorrect	No	Based on the information provided, the most likely diagnosis for this patient is a brachial plexus injury. Here's why: 1. The patient's symptoms include bilateral arm pain, notable weakness, and numbness that extends from his right arm to his back and left arm, without radiation. This is consistent with a brachial plexus injury, which can affect both upper extremities. 2. The patient has a histor…	Incomplete, relevant	Incorrect	Moderate Cognitive Load
Oncology Case Challenge: A 46-Year-Old Mother With Severe, Constant Abdominal Pain	https://reference.medscape.com/viewarticle/971546	Essential thrombocytosis Severe iron deficiency anemia Chronic myeloid leukemia Chronic lymphocytic leukemia		No images	Chronic myeloid leukemia	Chronic myeloid leukemia	Chronic myeloid leukemia	Correct	Yes	The correct answer is: Chronic myeloid leukemia._x000D_ _x000D_ Explanation:_x000D_ - The key diagnostic finding in this case is the presence of the Philadelphia chromosome (t(9;22)) on bone marrow cytogenetic analysis, which is a hallmark of Chronic Myeloid Leukemia (CML)._x000D_ - CML is a myeloproliferative disorder that often presents with an elevated platelet count (thrombocytosis), which is…	Complete, relevant	Chronic myeloid leukemia	Correct	Yes	Based on the case presented, the most likely diagnosis is:_x000D_ _x000D_ C. Chronic Myeloid Leukemia (CML)_x000D_ _x000D_ Reasoning:_x000D_ _x000D_ * The patient presents with diffuse abdominal pain, which is exacerbated by movement, and has a history of polycystic ovarian syndrome and iron deficiency anemia._x000D_ * The laboratory studies reveal thrombocytosis (platelet count of 3,056,000 cell…	Complete, relevant	Chronic myeloid leukemia	Correct	Yes	The correct answer is Chronic myeloid leukemia (CML). The patient's presentation of sudden, severe abdominal pain, along with laboratory results showing a high white blood cell count (with a high neutrophil and basophil count), low hemoglobin level, low iron saturation and ferritin level, and high platelet count are indicative of CML. The bone marrow cytogenetic analysis positive for t(9;22) conf…	Complete, relevant	Correct	Moderate Cognitive Load
A 42-Year-Old Tennis Player With Dyspnea Blamed on Anxiety	https://reference.medscape.com/viewarticle/727941	Chronic aortic dissection Ischemic cardiomyopathy Chronic obstructive pulmonary disease Chronic thromboembolic pulmonary hypertension		Images - no description	Chronic thromboembolic pulmonary hypertension	Chronic thromboembolic pulmonary hypertension	Chronic thromboembolic pulmonary hypertension	Correct	Yes	Based on the provided case information, the most likely diagnosis is:_x000D_ _x000D_ **Chronic thromboembolic pulmonary hypertension**_x000D_ _x000D_ The key points that support this diagnosis include:_x000D_ _x000D_ 1. **Progressive dyspnea**: The patient's shortness of breath has worsened over 2 years, despite initial normal cardiac stress test and pulmonary function testing._x000D_ 2. **Decrea…	Complete, relevant	Chronic thromboembolic pulmonary hypertension	Correct	Yes	Based on the provided information, let's analyze the patient's symptoms and findings to deduce the most likely diagnosis._x000D_ _x000D_ 1. The patient has a long-standing history of worsening dyspnea, especially upon exertion, and decreased exercise tolerance. He denies any associated chest pains, palpitations, dizziness, or syncope._x000D_ 2. His initial cardiac stress test and pulmonary functi…	Complete, relevant	Chronic thromboembolic pulmonary hypertension	Correct	Yes	The correct answer is Chronic thromboembolic pulmonary hypertension._x000D_ _x000D_ The patient's history of worsening dyspnea for 2 years, associated with decreased exercise tolerance and prominent P2 on cardiac examination, along with the ECG findings of tall R waves in V1 and inverted T waves in leads V1 to V4, II, III, and aVF, and chest radiography showing clear lung fields with prominent ce…	Complete, relevant	Incorrect	Moderate Cognitive Load
Neurology Case Challenge: Drooling and Dysphagia in a Man Who Can’t Speak	https://reference.medscape.com/viewarticle/843818	Brainstem stroke Foix-Chavany-Marie syndrome Myasthenia gravis Botulism Amyotrophic lateral sclerosis		Images - no description	Foix-Chavany-Marie syndrome	Brainstem stroke	Foix-Chavany-Marie syndrome	Correct	No	The correct answer is Foix-Chavany-Marie syndrome. Foix-Chavany-Marie syndrome is a rare brain disorder characterized by paralysis of voluntary movements of the facial and bulbar muscles, with preserved reflex and automatic movements. The symptoms and findings in this patient match this diagnosis, including: - Bilateral loss of voluntary movement of muscles supplied by cranial nerves V, VII, IX, …	Complete, relevant	Foix-Chavany-Marie syndrome	Correct	No	Based on the information provided, the correct diagnosis is: **Foix-Chavany-Marie syndrome** This syndrome is characterized by bilateral involvement of the upper motor neurons (UMNs) controlling the cranial nerves (cranial nerves V, VII, IX, X, and XII) and their subsequent paralysis, leading to the inability to inititate voluntary movements of the face. It is often caused by damage to other area…	Complete, relevant	brainstem stroke	Incorrect	Yes	Based on the information provided, the most likely diagnosis is a brainstem stroke. The patient's symptoms of an inability to speak or swallow, bilateral loss of voluntary movement of muscles supplied by cranial nerves V, VII, IX, X, and XII, wide-based gait with small steps, mild ataxia of the left limbs, brisk tendon reflexes on the right side, and a right Babinski sign are all consistent with …	Incomplete, irrelevant	Incorrect	High Cognitive Load
Urination Problems After Procedure in a Man Treated for BPH	https://reference.medscape.com/viewarticle/971164	Rhabdomyolysis Perforation of the bladder secondary to the Foley catheter Urothelial cell carcinoma Clot retention at the prostatic fossa		Images - description given	Clot retention at the prostatic fossa	Clot retention at the prostatic fossa	Clot retention at the prostatic fossa	Correct	Yes	The correct answer is Clot retention at the prostatic fossa._x000D_ _x000D_ The patient's symptoms of gross hematuria and urinary hesitancy, along with a recent TURP procedure, suggest a possible complication of the procedure. The fact that the patient had a TURP procedure two weeks ago and was on clopidogrel and aspirin for antiplatelet therapy, increases the risk of bleeding. The presence of a …	Complete, relevant	Clot retention at the prostatic fossa	Correct	Yes	The most likely diagnosis is Clot retention at the prostatic fossa, given the patient's recent history of TURP and the presence of bilateral hydronephrosis with a large volume of clot in the bladder._x000D_ _x000D_ The patient had a TURP 2 weeks ago and was discharged home with a Foley catheter, which was removed 2 days later. The Foley catheter can sometimes cause trauma to the bladder or prosta…	Complete, relevant	Clot retention at the prostatic fossa	Correct	Yes	Clot retention at the prostatic fossa_x000D_ _x000D_ The patient's history, physical examination, and workup findings are suggestive of clot retention at the prostatic fossa. The patient recently underwent a transurethral resection of the prostate (TURP) procedure and started experiencing gross hematuria and urinary hesitancy a few days later. The urinalysis shows the presence of red blood cells,…	Complete, relevant	Correct	Moderate Cognitive Load
Endo Case Challenge: A 36-Year-Old Has Cramping, Lung Issues and Can’t Lose Weight	https://reference.medscape.com/viewarticle/833128	Dietary indiscretion/stress hyperphagia Acquired hypothyroidism Stress hypercortisolemia and hyperphagia Cushing syndrome/endobronchial carcinoid with ectopic ACTH secretion		Images - description given	Cushing syndrome/endobronchial carcinoid with ectopic ACTH secretion	Cushing syndrome/endobronchial carcinoid with ectopic ACTH secretion	Cushing syndrome/endobronchial carcinoid with ectopic ACTH secretion	Correct	Yes	The correct answer is: Cushing syndrome/endobronchial carcinoid with ectopic ACTH secretion._x000D_ _x000D_ The patient presents with several symptoms, including weight gain, hypertension, facial flushing (plethoric face), hypokalemia, and increased glucose levels, which are suggestive of Cushing's syndrome. Additionally, the patient fails a high-dose dexamethasone suppression test, which is a ha…	Complete, relevant	Cushing syndrome/endobronchial carcinoid with ectopic ACTH secretion	Correct	Yes	Based on the case information provided, the correct answer is:_x000D_ _x000D_ Cushing syndrome/endobronchial carcinoid with ectopic ACTH secretion_x000D_ _x000D_ Explanation:_x000D_ _x000D_ 1. The patient presents with a range of symptoms, including fatigue, increased thirst, and leg cramps, which are consistent with diabetes mellitus. However, the addition of metformin and insulin glargine to hi…	Complete, relevant	Cushing syndrome/endobronchial carcinoid with ectopic ACTH secretion	Correct	Yes	Cushing syndrome/endobronchial carcinoid with ectopic ACTH secretion_x000D_ _x000D_ The patient's presentation of weight gain, hypertension, hypokalemia, facial flushing, and elevated ACTH and cortisol levels, along with the presence of a lung mass on radiography, is consistent with Cushing syndrome caused by ectopic ACTH secretion from an endobronchial carcinoid tumor. Dietary indiscretion, stre…	Complete, relevant	Correct	Moderate Cognitive Load
Seizure After Sudden Headache in a 16-Year-Old Cyclist	https://reference.medscape.com/viewarticle/753945	Brain tumor Brain abscess Acute intraparenchymal bleed Colloid cyst No acute abnormality	Yes	Images - no description	Colloid cyst	Acute intraparenchymal bleed	No acute abnormality (idiopathic intracranial hypertension)	Incorrect	No	The correct answer is: No acute abnormality (idiopathic intracranial hypertension). Explanation: The patient presents with symptoms suggestive of raised intracranial pressure (ICP) such as severe headache, nausea, vomiting, blurred vision, and papilledema. The presence of bilateral sixth cranial nerve palsy further supports this diagnosis. The normal head CT scan results rule out an acute abnorma…	Incomplete, relevant	posterior fossa tumor causing increased intracranial pressure	Incorrect	No	Based on the provided case information, the most likely diagnosis is a brain tumor, specifically a posterior fossa tumor that is causing increased intracranial pressure (ICP). This can lead to the symptoms and signs described in the case, including: 1. Acute-onset severe headache: Worst headache of my life, which is often described in patients with increased ICP or posterior fossa tumors. 2. Naus…	Incomplete, relevant	brain tumor	Incorrect	No	Based on the information provided, the most likely diagnosis is a brain tumor. The patient's acute-onset severe headache, nausea, vomiting, intermittent diplopia, blurred vision, photophobia, and intolerable pain unrelieved by medications, along with her decreased visual acuity, papilledema, venous engorgement, diminished venous pulse, bilateral sixth cranial nerve palsy, and extensor plantar ref…	Incomplete, relevant	Incorrect	Moderate Cognitive Load
Cardiology Case Challenge: Worsening Chest Pain After a Respiratory Infection in a Man With Hypertension	https://reference.medscape.com/viewarticle/885563	Acute pericarditis Acute inferior ST-segment myocardial infarction Aortic dissection Pulmonary embolus		Images - no description	Acute pericarditis	Acute pericarditis	Acute pericarditis	Correct	Yes	Based on the patient's symptoms and test results, the most likely diagnosis is:_x000D_ _x000D_ <Answer>Acute pericarditis</Answer>_x000D_ _x000D_ The patient's symptoms of sharp retrosternal chest pain that worsens with lying down and deep breathing, but is relieved by bending forward, are characteristic of acute pericarditis. Additionally, the patient's recent respiratory infection and normal EC…	Complete, relevant	Acute pericarditis	Correct	Yes	Based on the information provided, the best answer is:_x000D_ _x000D_ A. Acute pericarditis_x000D_ _x000D_ Explanation:_x000D_ The patient presents with symptoms of sharp chest pain that radiates to the right shoulder and neck, worsens with deep breathing and lying down, and is relieved by bending forward. This is classic for acute pericarditis. Although the patient has a history of cardiac risk …	Complete, relevant	Acute pericarditis	Correct	Yes	The most likely diagnosis in this case is Acute pericarditis. The chest pain that worsens with deep breathing, lying down, and is relieved by bending forward, along with the normal cardiovascular examination except for a slightly elevated creatine kinase level, are all suggestive of acute pericarditis. The absence of significant ECG changes, such as ST-segment elevation or Q waves, makes an acute…	Complete, relevant	Incorrect	Moderate Cognitive Load
A 53-Year-Old Waitress With a Cough and Constant Back Pain	https://reference.medscape.com/viewarticle/970288	Work-related injury Sciatica Osteoporosis Metastatic cancer		Images - description given	Metastatic cancer	Metastatic cancer	Metastatic cancer	Correct	Yes	Based on the provided case information, the most likely diagnosis is:_x000D_ _x000D_ D. Metastatic cancer_x000D_ _x000D_ Reasoning:_x000D_ - The patient has a history of cigarettes smoking for 31 years, which is a significant risk factor for various types of cancer, including lung and breast cancer. Her family history of lung cancer also increases her risk._x000D_ - The patient's persistent low b…	Complete, relevant	Metastatic cancer	Correct	Yes	Based on the provided case information, the most likely diagnosis is Metastatic cancer, given the following clues:_x000D_ _x000D_ 1. Worsening low back pain in a postmenopausal woman with a recent increase in symptoms, despite treatment with over-the-counter analgesics._x000D_ 2. Presence of multiple lucent lesions in the vertebral bodies at levels T8, T9, L1, and L3 on radiograph of the spine._x…	Complete, relevant	Metastatic cancer	Correct	Yes	Based on the information provided, the most likely diagnosis for this patient is metastatic cancer. The presence of multiple lucent lesions in the vertebral bodies on the spine radiograph and MRI, along with the patient's significant family history of cancer, smoking history, and age, all point towards a diagnosis of metastatic cancer. The patient's chronic dull ache in the mid to lower back regi…	Complete, relevant	Incorrect	Moderate Cognitive Load
Gastro Case Challenge: An Incarcerated 24-Year-Old With Dyspnea, Fatigue, and Chronic Nausea	https://reference.medscape.com/viewarticle/876163	Celiac sprue Idiopathic eosinophilic gastroenteritis Eosinophilic granuloma (histiocytosis X) Crohn disease		Images - no description	Idiopathic eosinophilic gastroenteritis	Eosinophilic granuloma (histiocytosis X)	idiopathic eosinophilic gastroenteritis	Correct	No	Based on the information provided, the most likely diagnosis is:_x000D_ _x000D_ Idiopathic eosinophilic gastroenteritis_x000D_ _x000D_ Reasons supporting this diagnosis:_x000D_ _x000D_ * The patient has a history of recurrent iron deficiency anemia with low serum ferritin levels, which suggests chronic bleeding or malabsorption._x000D_ * The patient has a normal colonoscopy and previous normal en…	Complete, relevant	idiopathic eosinophilic gastroenteritis	Correct	No	The patient is a 24-year-old Caribbean man who has been incarcerated for symptomatic anemia. He has a family history of sickle cell anemia, but hemoglobin electrophoresis was normal, eliminating this possibility. He has been admitted multiple times for iron deficiency anemia, but investigations have failed to identify a cause._x000D_ _x000D_ The presenting symptoms of exertional dyspnea, generali…	Complete, relevant	idiopathic eosinophilic gastroenteritis	Correct	No	Based on the case information provided, the patient's history of iron deficiency anemia, normal colonoscopy, and the nodular appearance of the gastric mucosa with eosinophilic infiltration on biopsy, the most likely diagnosis is idiopathic eosinophilic gastroenteritis._x000D_ _x000D_ Here's a brief explanation of each option:_x000D_ _x000D_ * Celiac sprue: Celiac disease is a chronic immune-media…	Complete, relevant	Correct	Moderate Cognitive Load
17-Year-Old With Hair Loss, Dysmenorrhea, Thrush, and Diarrhea	https://reference.medscape.com/viewarticle/746588	Anorexia nervosa Abdominal tuberculosis Addison disease (AD) Polyglandular failure (type I) Polyglandular failure (type II)		Images - description given	Polyglandular failure (type I)	Addison disease (AD)	Polyglandular failure (type I)	Correct	No	The most likely diagnosis is Polyglandular failure (type II). However, given the onset at an early age (childhood) and the presence of multiple endocrinopathy (likely autoimmune adrenal insufficiency based on the elevated ACTH level and hypoglycemia), and the autosomal recessive inheritance pattern observed with multiple endocrinopathy in this patient's siblings, it is even more likely that the d…	Complete, relevant	Polyglandular failure (type I)	Correct	No	To solve this case, let's break down the key information and identify the possible disorders: **Key symptoms:** 1. Recurrent oral fungal infections (thrush) since childhood 2. Chronic diarrhea with abdominal pain and vomiting 3. Dizziness on standing (orthostatic hypotension) 4. Skin darkening (hyperpigmentation) on palms, digits, and oral mucosa 5. Lethargy, fatigue, and palpitations 6. Anemia (…	Complete, irrelevant	Addison disease (AD)	Incorrect	Yes	The correct answer is Addison disease (AD). The patient's symptoms and lab results are consistent with Addison disease, also known as primary adrenal insufficiency. Addison disease is characterized by the destruction of the adrenal cortex, leading to deficiencies in cortisol, aldosterone, and androgens. The destruction of the adrenal cortex can be caused by autoimmune disease, infections, or othe…	Incomplete, relevant	Incorrect	Moderate Cognitive Load
Sexually Active Man With Foreign-Body Feeling, Eye Discharge	https://reference.medscape.com/viewarticle/969260	Acute angle-closure glaucoma Foreign body Infectious keratitis (bacterial) Hyphema		Images - description given	Infectious keratitis (bacterial)	Infectious keratitis (bacterial)	Infectious keratitis (bacterial)	Correct	Yes	Based on the case information, the correct answer is:_x000D_ _x000D_ Infectious keratitis (bacterial)_x000D_ _x000D_ Reasoning: _x000D_ _x000D_ - The patient initially presented with a foreign-body sensation in the right eye but fluorescein staining did not reveal a foreign body._x000D_ - The subsequent development of conjunctivitis, corneal cloudiness, and a corneal ulcer suggests an infectious …	Complete, relevant	Infectious keratitis (bacterial)	Correct	Yes	Based on the provided case information, the most likely diagnosis from the options is:_x000D_ _x000D_ Infectious keratitis (bacterial)_x000D_ _x000D_ Explanation:_x000D_ _x000D_ - The patient initially presented with a foreign-body sensation in his right eye, but subsequent examinations and treatments did not reveal a foreign body._x000D_ - The patient was treated with antibiotics, initially with…	Complete, relevant	Infectious keratitis (bacterial)	Correct	Yes	The correct answer is Infectious keratitis (bacterial)._x000D_ _x000D_ The patient's symptoms of a foreign-body sensation in the eye, conjunctivitis, and worsening symptoms after self-discontinuing prescribed medication, along with physical examination findings of a hemorrhagic and edematous sclera, cloudy cornea with an ulcer, and thick yellow discharge, indicate bacterial keratitis._x000D_ _x00…	Complete, relevant	Correct	Moderate Cognitive Load
Case Report: Cardiac Arrest in a Man Who Has Overdosed	https://reference.medscape.com/viewarticle/968988	Tricyclic antidepressant poisoning Alcohol poisoning Opioid poisoning Cocaine intoxication Digitalis poisoning		No images	Opioid poisoning	Opioid poisoning	Opioid poisoning	Correct	Yes	The best answer is Opioid poisoning._x000D_ _x000D_ Explanation:_x000D_ - The symptoms such as respiratory depression (bradypnea, 6 breaths/minute) and symmetrical miosis in both eyes are typical of opioid poisoning._x000D_ - The patient's rapid improvement with naloxone 4 mg further supports this diagnosis, as naloxone is a specific antidote for opioid overdose._x000D_ - Additionally, the presen…	Complete, relevant	Opioid poisoning	Correct	Yes	Based on the symptoms and information provided, the most likely answer is:_x000D_ _x000D_ Opioid poisoning_x000D_ _x000D_ Reason:_x000D_ _x000D_ - The patient presented with a Glasgow Coma Scale (GCS) score of 6, indicating a coma-like state or severe altered mental status._x000D_ - Symmetrical miosis in both eyes is a classic sign of opioid overdose._x000D_ - Administration of naloxone, an opioi…	Complete, relevant	Opioid poisoning	Correct	Yes	Based on the information provided, the most likely diagnosis is opioid poisoning. The patient's symptoms of decreased level of consciousness, miosis, and response to naloxone, as well as the physical evidence of track marks, are all consistent with opioid toxicity. Tricyclic antidepressant poisoning could also present with decreased level of consciousness and anticholinergic symptoms, but miosis …	Complete, relevant	Correct	Low Cognitive Load
Primary Care Case Challenge: An Accountant With Bilateral Neck Masses	https://reference.medscape.com/viewarticle/869215	Thyroid cancer Scrofula Cervicofacial lymphangioma Cat scratch disease	Yes	Images - no description	Scrofula	Cervicofacial lymphangioma	Scrofula	Correct	No	The most likely diagnosis in this case is:_x000D_ _x000D_ Scrofula_x000D_ _x000D_ Reasoning:_x000D_ _x000D_ 1. Bilateral, palpable, nontender neck masses: Scrofula, also known as tuberculous adenitis, is a form of tuberculosis that affects the lymph nodes in the neck. The patient's symptoms match this description._x000D_ _x000D_ 2. Poor dental hygiene and multiple dental caries: While these findi…	Complete, relevant	Scrofula	Correct	No	Based on the information provided in the case summary, the most likely diagnosis is: Scrofula Reasoning: 1. **Presentation**: Bilateral, palpable, nontender neck masses first appearing 2 months ago, without systemic symptoms. 2. **Medical history**: Type 2 diabetes, but no history of autoimmune disorders or recent viral infections. 3. **Physical examination**: No fever, chills, or skin color chan…	Complete, relevant	cervicofacial lymphangioma	Incorrect	Yes	Based on the case information provided, the most likely diagnosis is cervicofacial lymphangioma. Here's the reasoning: * The patient is a 66-year-old man who presents with bilateral, palpable, nontender neck masses that have been progressing over 2 months. * There are no associated systemic symptoms, recent viral infection, fever, chills, skin color changes, or cutaneous drainage. * The patient's…	Incomplete, irrelevant	Correct	Moderate Cognitive Load
A 13-Year-Old Athlete With Chest Pain, Cough After Practice	https://reference.medscape.com/viewarticle/889891	Ruptured main bronchus Spinal fracture Cardiac tamponade Pneumorrhachis Mallory-Weiss tear		Images - description given	Pneumorrhachis	Pneumorrhachis	Pneumorrhachis	Correct	Yes	Based on the provided case information, the most likely diagnosis for the reason of transfer to a children's hospital is:_x000D_ _x000D_ Pneumorrhachis._x000D_ _x000D_ This is because the case mentions an additional finding on the CT scan (Figures 5 and 6) that is not explicitly stated but is implied to be the primary reason for transfer. Pneumorrhachis (air in the spinal canal) is a rare but pos…	Complete, relevant	Pneumorrhachis	Correct	Yes	To determine the most likely answer among the options, let's analyze the case and the findings._x000D_ _x000D_ The case describes a 13-year-old athletic boy who developed chest pain after physical activity, which worsened during deep breathing. He had a normal complete blood count, complete metabolic panel, and EKG, indicating that there is no acute infection or cardiac issue. The chest radiograp…	Complete, relevant	Pneumorrhachis	Correct	Yes	The most likely additional finding based on the information provided is Pneumorrhachis. This is the presence of free air within the spinal canal, which can be seen as a complication of pneumomediastinum. A ruptured main bronchus, spinal fracture, cardiac tamponade, and Mallory-Weiss tear are less likely given the history and initial workup.	Complete, relevant	Incorrect	Moderate Cognitive Load
Oncology Case Challenge: A 37-Year-Old Woman With Multiple Fibroadenomas	https://reference.medscape.com/viewarticle/968993	Inflammatory breast cancer Primary breast cancer Metastasis from another primary site Malignant phyllodes Breast lymphoma	Yes	Images - description given	Primary breast cancer	Inflammatory breast cancer	Inflammatory breast cancer	Incorrect	Yes	The correct answer is Inflammatory breast cancer. Explanation: - The patient initially presented with multiple benign lumps (fibroadenomas) in both breasts. - 9 months later, the patient presented with new symptoms: nipple inversion, nipple retraction, peau d'orange, and skin thickening, which are characteristic symptoms of inflammatory breast cancer. - Marked internal vascularity and marked thic…	Incomplete, relevant	Primary breast cancer	Correct	No	Based on the given case information, the correct answer is: A. Primary breast cancer Reasoning: - The patient initially presented with multiple lumps in her breasts, which were diagnosed as fibroadenomas through imaging and biopsy. - However, over time, new symptoms developed, including inversion of the right nipple, peau d'orange, and enlarged lymph nodes in the right axilla. - These symptoms ar…	Complete, relevant	Inflammatory breast cancer	Incorrect	Yes	Based on the information provided, the most likely diagnosis is inflammatory breast cancer. This is suggested by the recent onset of nipple inversion, peau d'orange skin changes, and marked skin thickening and edema on imaging. While fibroadenomas can be multiple and bilateral, they typically do not present with the acute signs and symptoms seen in this case. Additionally, the new appearance of t…	Incomplete, relevant	Correct	Moderate Cognitive Load
Vaginal Discharge, Fever in Pregnant Woman After Hawaii Trip	https://reference.medscape.com/viewarticle/968367	Multidrug-resistant bacterial organism chorioamnionitis Fungal chorioamnionitis Mycobacterial chorioamnionitis COVID-19/viral chorioamnionitis		No images	Fungal chorioamnionitis	Multidrug-resistant bacterial organism chorioamnionitis	Multidrug-resistant bacterial organism chorioamnionitis	Incorrect	Yes	The given case presentation involves a pregnant woman at 20 weeks' gestation, presenting with fever, chills, abdominal pain, and serosanguinous vaginal discharge. The patient has been empirically treated with antibiotics for probable chorioamnionitis. Based on the laboratory results and culture findings (blood and urine cultures are pending), none of the options can be ruled out completely. Howev…	Incomplete, relevant	Multidrug-resistant bacterial organism chorioamnionitis	Incorrect	Yes	Based on the provided case, the most likely diagnosis is multidrug-resistant bacterial organism chorioamnionitis. _x000D_ _x000D_ Reasoning:_x000D_ _x000D_ 1. The patient presents with symptoms of fever, chills, abdominal pain, and serosanguinous vaginal discharge, which are classic signs of chorioamnionitis._x000D_ 2. Initial laboratory studies reveal an elevated white blood cell count with band…	Incomplete, relevant	Multidrug-resistant bacterial organism chorioamnionitis	Incorrect	Yes	Based on the information provided, the most likely diagnosis is Multidrug-resistant bacterial organism chorioamnionitis._x000D_ _x000D_ The patient's presentation of fever, chills, abdominal pain, and serosanguinous vaginal discharge, along with her recent IVF procedure and history of HPV infection, puts her at risk for chorioamnionitis. Her laboratory results show leukocytosis with a left shift,…	Incomplete, relevant	Correct	Moderate Cognitive Load
Emergency Medicine Case Challenge: An Active-Duty Soldier With a Burning, Spreading Rash and Sore Throat	https://reference.medscape.com/viewarticle/849383	Henoch-Schönlein purpura Mixed cryoglobulinemia Polyarteritis nodosa Systemic lupus erythematosus Hemolytic-uremic syndrome		Images - description given	Henoch-Schönlein purpura	Henoch-Schönlein purpura	Henoch-Schönlein purpura	Correct	Yes	Based on the symptoms, test results, and biopsy findings, the best answer is **Henoch-Sch√∂nlein purpura (HSP)**._x000D_ _x000D_ Here's a summary of why HSP is the most likely diagnosis:_x000D_ _x000D_ 1. **Symptoms**: The patient presents with a 3-day history of a dark-red "burning rash" that started at the sock line and spread proximally up the thighs. The rash is not itchy, which is typical of…	Complete, relevant	Henoch-Schönlein purpura	Correct	Yes	The patient's symptoms and laboratory results are most consistent with Henoch-Sch√∂nlein purpura (HSP). HSP is a small-vessel vasculitis that typically presents with the "tetrad" of:_x000D_ _x000D_ 1. Palpable purpura (dark-red "burning rash" described in the case)_x000D_ 2. Abdominal pain (not present in this patient, but the patient has a history of gastrointestinal symptoms)_x000D_ 3. Arthriti…	Complete, relevant	Henoch-Schönlein purpura	Correct	Yes	Based on the information provided, the most likely diagnosis for this patient is Henoch-Sch√∂nlein purpura (HSP). HSP is a small-vessel vasculitis that typically presents with a purpuric rash, arthralgias, and abdominal pain. The rash in HSP is caused by leukocytoclastic vasculitis, which is consistent with the skin biopsy results. The distribution of the rash, involving the lower extremities and…	Complete, relevant	Correct	Moderate Cognitive Load
A 42-Year-Old With Declining Cognition and Frequent Vomiting	https://reference.medscape.com/viewarticle/727294	Glioblastoma Choroid plexus papilloma Retinoblastoma Metastatic melanoma	Yes	Images - description given	Metastatic melanoma	Glioblastoma	metastatic melanoma	Correct	No	Based on the provided information, the most likely diagnosis is metastatic melanoma. _x000D_ _x000D_ The key points supporting this diagnosis include:_x000D_ _x000D_ 1. History of enucleation of the left eye 8 years ago, although the patient's details are unclear, suggests that the patient may have had a primary malignancy, possibly an intraocular melanoma._x000D_ _x000D_ 2. The presence of wides…	Complete, relevant	Glioblastoma	Incorrect	Yes	Based on the information provided, the most likely diagnosis is Glioblastoma. Here's why: - The patient has a gradual-onset headache and frequent vomiting, which could be due to increased intracranial pressure (ICP) caused by the brain tumor. - The patient has cognitive defects, including a reduction in "thinking power," which is a common symptom of brain tumors in the frontal lobe. - The absence…	Incomplete, relevant	Glioblastoma	Incorrect	Yes	Based on the information provided, the most likely diagnosis is Glioblastoma._x000D_ _x000D_ The patient's symptoms of a gradual-onset headache, frequent vomiting, and cognitive defects suggest a brain lesion. The MRI scans showing a hyperintense lesion on T1-weighted imaging and a hypointense lesion on T2-weighted imaging with surrounding edema are consistent with a brain tumor. The excision of …	Incomplete, relevant	Correct	Moderate Cognitive Load
Emergency Medicine Case Challenge: A Young Girl With Discolored Feet, Facial Swelling, and Cough	https://reference.medscape.com/viewarticle/855744	Coccidiomycosis Berger disease Mercury poisoning Kawasaki disease	No	Images - description given	Mercury poisoning	Mercury poisoning	Mercury poisoning	Correct	Yes	Based on the provided case information, the most likely diagnosis is Mercury poisoning (erythema and edema in hands and feet, pink discoloration, globally decreased deep tendon reflexes, and the use of a skin cream containing mercury for skin lightening)._x000D_ _x000D_ Mercury toxicity is associated with the presence of mercury in various products, such as skin creams for lightening purposes, an…	Complete, relevant	Not one of the MCQ options	Incorrect	No	Based on the provided symptoms, history, and physical examination, the most likely diagnosis for this 16-month-old girl is **Monosodium Glutamate (MSG) Poisoning**, more specifically, the symptoms seem like exposure to **Argemone oil** or its toxic compounds sanguinarine or dihydrosanguinarine which are present in certain imported products like wheat flour for tortillas. But the fact that the mot…	Incomplete, irrelevant	Kawasaki disease	Incorrect	No	Based on the case information provided, the patient's symptoms and physical examination findings are suggestive of Kawasaki disease. The patient's prolonged fever, facial swelling, irritability, decreased appetite, conjunctival injection, tachypnea, tachycardia, and extremity changes (pink discoloration and edema) are all consistent with this diagnosis. Additionally, the patient's global deep ten…	Incomplete, irrelevant	Correct	Moderate Cognitive Load
Endocrinology Case Challenge: A 55-Year-Old With Impotence, Decreased Libido, and Hyponatremia	https://reference.medscape.com/viewarticle/729365	Hypothyroidism Electrolyte loss due to vomiting Hypopituitarism due to empty sella syndrome Primary adrenal insufficiency		Images - no description	Hypopituitarism due to empty sella syndrome	Hypopituitarism due to empty sella syndrome	Hypopituitarism due to empty sella syndrome	Correct	Yes	Based on the given case information, the correct answer is:_x000D_ _x000D_ Hypopituitarism due to empty sella syndrome_x000D_ _x000D_ Reasoning:_x000D_ _x000D_ - The patient presents with symptoms of nausea, vomiting, and has not responded to standard treatments, indicating an underlying hormonal or metabolic issue._x000D_ - The patient has a history of type 2 diabetes and stopped his medications…	Complete, relevant	Hypopituitarism due to empty sella syndrome	Correct	Yes	Based on the provided information, the correct answer is: Hypothyroidism Explanation: The patient's symptoms (nausea, vomiting, weight gain, decreased libido, impotence, fine wrinkling of the perioral skin, apathy, and hyponatremia) and findings (normochromic normocytic anemia, low blood pressure, and weak peripheral pulses) point towards hypothyroidism as the primary diagnosis. These symptoms an…	Complete, relevant	Hypopituitarism due to empty sella syndrome	Correct	Yes	The correct answer is Hypopituitarism due to empty sella syndrome._x000D_ _x000D_ The patient's history of decreased libido and impotence, along with physical examination findings of fine wrinkling of the perioral skin and weakly palpable peripheral pulses, suggest hypopituitarism. The laboratory findings of normochromic normocytic anemia, hyponatremia, and normal renal and liver function tests s…	Complete, relevant	Correct	Moderate Cognitive Load
5-Month-Old Rushed to the ED for Severe Abdominal Distention	https://reference.medscape.com/viewarticle/898100	Choledochal cyst Portal hypertension Abdominal vascular malformation Ruptured hepatic tumor Malignant hemoperitoneum	Yes	Images - description given	Ruptured hepatic tumor	Ruptured hepatic tumor	Ruptured hepatic tumor	Correct	Yes	The correct answer is Ruptured hepatic tumor. _x000D_ _x000D_ Explanation: _x000D_ - The patient initially presented with abdominal distention, decreased oral intake, and postprandial vomiting, and subsequently was diagnosed with a large, septated, cystic mass under the liver._x000D_ - The elevated serum alpha-fetoprotein (AFP) level of 900 ng/mL is often associated with certain types of liver tu…	Complete, relevant	malignant hemoperitoneum	Incorrect	No	Based on the provided information, the most likely diagnosis is: Malignant hemoperitoneum. Here's why: 1. **Clinical presentation**: The patient presented with sudden abdominal distention, pallor, and lethargy, which are classic signs of a massive hemorrhage. 2. **Physical examination findings**: The patient was extremely pale, flaccid, and unresponsive, with weak peripheral pulses, tachycardia, …	Incomplete, relevant	Ruptured hepatic tumor	Correct	Yes	Based on the information provided, the most likely diagnosis is a ruptured hepatic tumor. The patient's history of a large, septated, cystic mass under the liver, as well as the recent sclerosis procedure, raise the possibility of a hepatic tumor that has ruptured. This is further supported by the patient's presentation of acute abdominal distention, hypotension, tachycardia, leukocytosis, and he…	Complete, relevant	Correct	Moderate Cognitive Load
A 23-Year-Old Unaware She’s Pregnant With Hematuria, ECG Abnormalities	https://reference.medscape.com/viewarticle/885135	Cushing syndrome Addison disease Bartter syndrome Distal renal tubular acidosis	Yes	Images - no description	Distal renal tubular acidosis	Distal renal tubular acidosis	Distal renal tubular acidosis	Correct	Yes	Based on the given information, the most likely diagnosis is:_x000D_ _x000D_ Distal renal tubular acidosis_x000D_ _x000D_ Reasoning:_x000D_ 1. The patient presents with generalized muscle weakness, which could be a result of the acid-base imbalance._x000D_ 2. The urine analysis shows a pH of 7, which is abnormally high, suggesting a failure of the distal tubules to acidify the urine._x000D_ 3. Th…	Complete, relevant	Distal renal tubular acidosis	Correct	Yes	Based on the patient's symptoms, lab results, and physical examination, the most likely diagnosis is: **Distal renal tubular acidosis (dRTA)**. Here's why: 1. **Electrolyte imbalance**: The patient has a low bicarbonate level (9 mEq/L), which suggests an acidosis. The arterial blood gas measurement confirms this (pH 7.25). 2. **Hematuria**: The urine analysis shows moderate blood, which is consis…	Complete, relevant	Addison disease	Incorrect	No	Based on the information provided, the patient's symptoms and lab results suggest Addison disease (also known as primary adrenal insufficiency). Addison disease is a condition in which the adrenal glands do not produce enough cortisol and aldosterone. Cortisol is a hormone that helps the body respond to stress, and aldosterone is a hormone that helps regulate sodium and potassium levels in the bo…	Incomplete, relevant	Correct	Moderate Cognitive Load
An Anxious Hiker With Recurring Annular Rash and Sleep Loss	https://reference.medscape.com/viewarticle/966775	Erythema multiforme Tinea corporis Urticaria Annular psoriasis Erythema migrans Subacute cutaneous lupus erythematosus		Images - no description	Urticaria	Erythema migrans	Erythema migrans	Incorrect	Yes	Based on the patient's symptoms and history, the most likely diagnosis is: Erythema migrans Reasoning: 1. The patient's migratory eruption that has recurred multiple times over the past 4 weeks, with similar lesions on the trunk and proximal extremities, is consistent with Erythema migrans (also known as Stage 1 Lyme disease). 2. Her history of hiking and exposure to ticks in areas known for Lyme…	Incomplete, relevant	Erythema migrans	Incorrect	Yes	The correct answer is Erythema migrans._x000D_ _x000D_ Explanation:_x000D_ _x000D_ 1. The description of "pruritic migratory eruption" suggests a skin condition where the lesions move from one spot to another._x000D_ 2. The presence of mild peripheral eosinophilia and past positivity for antimicrosomal antibodies could indicate an autoimmune component, but a definitive diagnosis requires further …	Incomplete, relevant	Erythema migrans	Incorrect	Yes	Based on the information provided, the patient's symptoms and history are most consistent with erythema migrans, which is the characteristic rash of Lyme disease. The rash is typically migratory, appearing as annular lesions that can move and change over time. It can be accompanied by pruritus and can occur at the site of a tick bite. The patient's history of hiking in areas known for Lyme diseas…	Incomplete, relevant	Incorrect	Low Cognitive Load
A Suicidal and Violent 9-Year-Old	https://reference.medscape.com/viewarticle/863846	Munchausen syndrome (factitious disorder imposed on self) Munchausen syndrome by proxy (factitious disorder imposed on another) Schizophrenia Conversion disorder Brief reactive psychosis		Images - description given	Brief reactive psychosis	Schizophrenia	Brief reactive psychosis	Correct	No	Based on the provided case information, the best answer is D (schizophrenia is incorrect as the child is 9 years old and onset of schizophrenia is typically after adolescence) but in this case seems Brief reactive psychosis is the best match._x000D_ _x000D_ The child's symptoms, such as hallucinations (hearing "devils" in his ear), delusions (being asked to kill himself), and disorganized behavio…	Incomplete, relevant	Schizophrenia	Incorrect	Yes	Based on the case information provided, the most likely diagnosis is:_x000D_ _x000D_ **Schizophrenia**_x000D_ _x000D_ Reasoning:_x000D_ _x000D_ 1. **Age of onset**: The child has a history of attempting to scald himself, attempting to impale a pencil in his hand, assaulting an instructor, and injuring others for no apparent reason. These behaviors suggest a deteriorating mental status starting fr…	Incomplete, relevant	Schizophrenia	Incorrect	Yes	Schizophrenia_x000D_ _x000D_ The boy's symptoms of auditory hallucinations, delusions, and disorganized thinking are indicative of schizophrenia. Additionally, his symptoms have recently emerged, which is consistent with the onset of schizophrenia in childhood. The presence of a conductive hearing loss in the right ear may be contributing to the auditory hallucinations. However, this does not exc…	Incomplete, relevant	Incorrect	Low Cognitive Load
Neurology Case Challenge: Visual and Auditory Hallucinations in a Patient With Parkinson Disease	https://reference.medscape.com/viewarticle/736108	Vascular dementia Parkinson disease dementia Dementia with Lewy bodies Carbidopa/levodopa side effects Alzheimer disease		Images - description given	Dementia with Lewy bodies	Dementia with Lewy bodies	Dementia with Lewy bodies	Correct	Yes	The most likely diagnosis for this patient is Dementia with Lewy bodies. _x000D_ _x000D_ Here's why:_x000D_ _x000D_ 1. **Visual hallucinations**: The patient reports non-threatening visual hallucinations, which is a hallmark of Dementia with Lewy bodies. These hallucinations can be in the form of people, animals, or objects._x000D_ _x000D_ 2. **Fluctuating cognitive status**: The patient's wife m…	Complete, relevant	Dementia with Lewy bodies	Correct	Yes	Based on the provided case information, the most likely diagnosis is Dementia with Lewy bodies (DLB). _x000D_ _x000D_ Here's why:_x000D_ _x000D_ 1. **Age and symptomatology**: The patient is 72-year-old and presents with episodic altered mental status, agitation, hallucinations (both visual and auditory), insomnia, and memory problems, which are characteristic of DLB._x000D_ 2. **Response to medi…	Complete, relevant	Dementia with Lewy bodies	Correct	Yes	The most likely diagnosis is:_x000D_ _x000D_ Dementia with Lewy bodies_x000D_ _x000D_ This patient's symptoms and examination findings are consistent with dementia with Lewy bodies (DLB), which is a type of dementia that is characterized by fluctuating cognition, visual hallucinations, and parkinsonism. The patient's history of parkinsonism, as well as his current medication (carbidopa/levodopa),…	Complete, relevant	Incorrect	Moderate Cognitive Load
A 16-Year-Old Girl With Full-Body Rash, Dyspnea, and Swelling	https://reference.medscape.com/viewarticle/881373	Hereditary angioedema Cholinergic urticaria Exercise-induced anaphylaxis Systemic mastocytosis Idiopathic anaphylaxis		Images - description given	Exercise-induced anaphylaxis	Exercise-induced anaphylaxis	Exercise-induced anaphylaxis	Correct	Yes	The correct answer is: Exercise-induced anaphylaxis. Exercise-induced anaphylaxis is a rare condition characterized by symptoms of anaphylaxis (such as urticaria, angioedema, shortness of breath, and throat tightening) that occur in response to physical exercise. The symptoms typically occur within 30 minutes of starting or stopping exercise and can be exacerbated by heat, humidity, or other fact…	Complete, relevant	Cholinergic urticaria	Incorrect	No	The correct answer is Cholinergic urticaria. Reasoning: 1. **Symptoms**: The patient presents with episodes of generalized pruritus, eye swelling, a full-body rash, shortness of breath, and throat tightening after playing sports. These symptoms are suggestive of an allergic reaction. 2. **Temporal association**: The symptoms occur after playing sports, especially when the temperature is hot. This…	Incomplete, irrelevant	Exercise-induced anaphylaxis	Correct	Yes	Based on the case information provided, the most likely diagnosis for this patient is Exercise-induced anaphylaxis (EIA). EIA is a type of physical urticaria that typically occurs during or after exercise and can cause symptoms such as pruritus, angioedema, urticaria, and respiratory distress, as described in the case. It is important to note that the patient's symptoms are associated with physic…	Complete, relevant	Correct	Moderate Cognitive Load
A 47-Year-Old With Progressive Dyspnea and Weepy Nodules	https://reference.medscape.com/viewarticle/832279	Autoimmune hepatitis (AIH) Chronic bronchitis AAT deficiency (AATD) Bronchiectasis Wegener granulomatosis (granulomatosis with polyangiitis)		Images - no description	AAT deficiency (AATD)	Wegener granulomatosis (granulomatosis with polyangiitis)	AAT deficiency (AATD)	Correct	No	The most likely diagnosis for this patient is AAT deficiency (AATD). Here's why:_x000D_ _x000D_ 1. **Low serum levels of AAT**: The patient's serum levels of alpha-1 antitrypsin (AAT) were significantly low, at 10 Œºmol/L, which is below the normal range (20-60 Œºmol/L). This indicates AAT deficiency._x000D_ 2. **Family history**: The patient's family history of similar symptoms and "liver proble…	Complete, relevant	AAT deficiency (AATD)	Correct	No	The patient's symptoms and laboratory results are most consistent with Alpha-1 Antitrypsin Deficiency (AATD). _x000D_ _x000D_ The clinical presentation includes:_x000D_ _x000D_ 1. Progressive dyspnea worsened by exertion: AATD is known to cause progressive lung damage leading to chronic obstructive pulmonary disease (COPD)._x000D_ 2. Intermittent productive cough with yellowish sputum: This sympt…	Complete, relevant	Bronchiectasis	Incorrect	No	The correct answer is Bronchiectasis._x000D_ _x000D_ The patient's history of progressive dyspnea, intermittent productive cough with yellowish sputum, and worsening symptoms despite using albuterol, along with the physical examination findings of bilateral equal decreased air entry with scattered wheezes but no rhonchi or rales, and chest radiography revealing hyperlucent areas in bilateral lowe…	Incomplete, relevant	Incorrect	Moderate cognitive load
What's Causing This Rapidly Growing, Golf Ball–Sized Mass?	https://reference.medscape.com/viewarticle/962080	Lipoma Rheumatoid nodule Infectious mononucleosis Diffuse large B-cell lymphoma		Images - description given	Diffuse large B-cell lymphoma	Lipoma	Lipoma	Incorrect	Yes	Based on the information provided in the case, the correct answer is Lipoma._x000D_ _x000D_ The key points supporting this diagnosis are:_x000D_ _x000D_ 1. The mass is nontender and does not exhibit significant enhancement on CT scan with contrast, which is typical for benign lipomas._x000D_ _x000D_ 2. The mass is described as causing a mass effect on the adjacent basilic vein, but the fat planes…	Incomplete, relevant	Lipoma	Incorrect	Yes	Based on the provided information, the most likely diagnosis is:_x000D_ _x000D_ Lipoma_x000D_ _x000D_ Explanation:_x000D_ _x000D_ 1. Clinical presentation: The patient presents with a history of a gradually enlarging, nontender mass in the left medial epitrochlear region, which developed over approximately 2 months. This is consistent with the typical presentation of a lipoma._x000D_ 2. Physical …	Incomplete, relevant	Lipoma	Incorrect	Yes	Based on the information provided, the most likely diagnosis is a lipoma. Lipomas are benign tumors composed of adipose tissue, which is described in the surgical pathology specimen as a "homogeneous, glistening yellow-tan adipose tissue." Lipomas typically present as a slow-growing, nontender mass, which is consistent with the patient's history. Rheumatoid nodules and infectious mononucleosis ar…	Incomplete, relevant	Incorrect	Moderate cognitive load
Recurrent Syncope in a 30-Year-Old Whose Uncle Died Suddenly	https://reference.medscape.com/viewarticle/717114	Brugada syndrome ST-segment elevation myocardial infarction Wolff-Parkinson-White syndrome Ventricular tachycardia		Images - no description	Brugada syndrome	Wolff-Parkinson-White syndrome	Brugada syndrome	Correct	No	Based on the given case information and the options provided, the most likely diagnosis for the patient is Brugada syndrome. _x000D_ _x000D_ Brugada syndrome is a genetic disorder that can cause abnormal heart rhythms in the heart's ventricles, which can lead to syncope (fainting) and even sudden cardiac death. The syndrome is often characterized by a distinctive pattern on an electrocardiogram (…	Complete, relevant	Wolff-Parkinson-White syndrome	Incorrect	Yes	Based on the information given in the case, the correct answer is Wolff-Parkinson-White (WPW) syndrome._x000D_ _x000D_ Here's why:_x000D_ _x000D_ 1. **The patient's presentation**: The patient experienced a syncopal event without any seizure-like activity, and he regained consciousness quickly without any confusion or garbled speech. This suggests a cardiac origin rather than a neurological or se…	Incomplete, relevant	Not one of the MCQ options	Incorrect	No	Based on the information provided, the most likely diagnosis is neither of the options given. The patient's history and presentation suggest that he is experiencing vasovagal syncope, also known as neurally mediated syncope. This type of syncope is caused by a temporary interruption in the blood flow to the brain due to a sudden drop in heart rate and blood pressure. It can be triggered by variou…	Incomplete, irrelevant	Incorrect	Low cognitive load
A Veteran With Lesions, Alcohol Use, and Opioid Dependence	https://reference.medscape.com/viewarticle/961405	Multiple sclerosis Ischemic cerebral vascular accident Multiple vitamin deficiencies Hepatic encephalopathy		Images - description given	Multiple vitamin deficiencies	Multiple vitamin deficiencies	Multiple vitamin deficiencies	Correct	Yes	Based on the given case information, the most likely diagnosis is "Multiple vitamin deficiencies," specifically Wernicke-Korsakoff syndrome due to thiamine deficiency._x000D_ _x000D_ This patient's symptoms, such as difficulty walking (ataxia), wide-based unsteady gait, and abnormal extraocular movements, are classic symptoms of Wernicke's encephalopathy. The patient's history of chronic ethanol …	Complete, relevant	Hepatic Encephalopathy	Incorrect	No	Based on the patient's symptoms and laboratory results, the most likely diagnosis is Hepatic Encephalopathy._x000D_ _x000D_ Rationale:_x000D_ _x000D_ 1. **Progressive cognitive impairment**: The patient's Mini-Mental State Examination score is 28 out of 30, indicating mild cognitive impairment._x000D_ 2. **Gait disturbance and ataxia**: The patient's wide-based, unsteady gait is consistent with h…	Incomplete, relevant	Hepatic Encephalopathy	Incorrect	No	The correct answer is Hepatic encephalopathy._x000D_ _x000D_ The patient's history of alcohol abuse and deterioration of his diet leading to malnutrition, along with his symptoms of abnormal extraocular movements, wide-based unsteady gait, and elevated liver function tests with an AST/ALT ratio of 2.1:1 and bilirubin level, are consistent with hepatic encephalopathy. Multiple sclerosis, ischemic …	Incomplete, relevant	Incorrect	Low cognitive load
A Nonverbal 33-Year-Old Woman With Intellectual Impairment	https://reference.medscape.com/viewarticle/878930	Cornelia de Lange syndrome Down syndrome Fragile X syndrome Rett syndrome		Images - description given	Rett syndrome	Rett syndrome	Rett syndrome	Correct	Yes	Based on the case information provided, the best answer is D. Rett syndrome._x000D_ _x000D_ The diagnostic features that suggest Rett syndrome include:_x000D_ _x000D_ 1. Developmental regression: The patient showed normal development during the first year of life, but then began to lose skills and failed to attain further milestones._x000D_ 2. Profound intellectual disability: The patient has the…	Complete, relevant	Rett syndrome	Correct	Yes	Based on the case information provided, the most likely diagnosis is:_x000D_ _x000D_ Rett syndrome_x000D_ _x000D_ Reasoning:_x000D_ _x000D_ * The patient has profound intellectual impairment and is thought to have the mental capacity of an 18-month-old child, consistent with Rett syndrome._x000D_ * She exhibited developmental regression, including loss of previously acquired skills and failure to…	Complete, relevant	Rett syndrome	Correct	Yes	Based on the information provided, the most likely diagnosis for this patient is Rett syndrome. Rett syndrome is a genetic disorder that affects brain development, resulting in intellectual disability, speech difficulties, and problems with motor function. It primarily affects girls and is often not diagnosed until early childhood, when developmental regression becomes apparent._x000D_ _x000D_ Pa…	Complete, relevant	Correct	Moderate cognitive load
A Mail Carrier With Gross Hematuria Whose Sister Has Lupus	https://reference.medscape.com/viewarticle/960397	Benign prostatic hyperplasia Anticoagulation-associated hematuria Urothelial cell carcinoma Urolithiasis Cystitis		Images - no description	Urothelial cell carcinoma	Urothelial cell carcinoma	Urothelial cell carcinoma	Correct	Yes	Considering the provided case information and the patient's presentation with gross hematuria, we can evaluate each MCQ option:_x000D_ _x000D_ 1. Benign prostatic hyperplasia (BPH) is possible but not the most likely cause of gross hematuria in this case, given that BPH is more often associated with urinary symptoms such as frequency, urgency, weak stream, or nocturia, none of which the patient r…	Complete, relevant	Urothelial cell carcinoma	Correct	Yes	Based on the provided information, the most likely diagnosis is Urothelial cell carcinoma (UCC). Here's why: 1. **Gross hematuria**: The patient presents with gross hematuria, which is a characteristic symptom of many urological disorders, including UCC. 2. **Normal urinalysis for infection**: The absence of leukocyte esterase, nitrites, and bacteria suggests that the hematuria is unlikely due to…	Complete, relevant	Anticoagulation-associated hematuria	Incorrect	No	Based on the patient's history, physical examination, lab results, and imaging studies, I would suggest the most likely answer is Anticoagulation-associated hematuria. The patient has been on long-term anticoagulation therapy with warfarin, and his INR is 3.2, which is higher than the recommended range (2-3). Additionally, the patient has no other symptoms or urinalysis findings suggestive of a u…	Incomplete, relevant	Incorrect	Moderate cognitive load
A Sexually Active 23-Year-Old With Seizures and Tongue Pain	https://reference.medscape.com/viewarticle/865890	Central nervous system (CNS) toxoplasmosis Glioblastoma multiforme Subarachnoid hemorrhage CNS lymphoma		Images - no description	Central nervous system (CNS) toxoplasmosis	Central nervous system (CNS) toxoplasmosis	Central nervous system (CNS) toxoplasmosis	Correct	Yes	Based on the provided case information, the most likely diagnosis is: Central nervous system (CNS) toxoplasmosis This diagnosis is supported by the following key points: 1. **Immunocompromised state:** The patient is experiencing symptoms of weight loss, anemia, and stomatitis (painful tongue erosions with a white, creamy exudate), which suggest an underlying immunocompromised state. 2. **Sexual …	Complete, relevant	CNS lymphoma	Incorrect	No	The patient in the case presents with a combination of symptoms, including weight loss, malaise, fatigue, painful tongue erosions, headache without neck stiffness, and progressive decline in mental status. The final diagnosis can be assessed from the case details._x000D_ _x000D_ Key points to consider:_x000D_ _x000D_ 1. The patient's background includes sexual relationships with men, increasing t…	Incomplete, relevant	CNS lymphoma	Incorrect	No	The most likely diagnosis is Central nervous system (CNS) lymphoma. The patient's symptoms of malaise, fatigue, weight loss, and decreased appetite, along with the presence of painful tongue erosions covered with a white, creamy exudate, suggest an underlying infectious or malignant process. The development of altered mental status, seizures, and focal neurologic deficits (dense left hemiparesis,…	Incomplete, relevant	Incorrect	Moderate cognitive load
A 17-Year-Old With Hallucinations About Martians and Paranoia	https://reference.medscape.com/viewarticle/959268	Wilson disease Thyrotoxicosis Nicotine use disorder Bipolar 1 disorder Schizophrenia		Images - description given	Schizophrenia	Schizophrenia	Schizophrenia	Correct	Yes	Based on the information provided, the most likely diagnosis is 'Schizophrenia'. Here's why: - The patient is 17 years old, and the onset of symptoms is around 6 months ago, which coincides with the typical age of onset for schizophrenia. - The symptoms described (hallucinations, delusions, paranoia, disorganized thinking, and flat affect) are characteristic of schizophrenia. - The patient's fami…	Complete, relevant	Schizophrenia	Correct	Yes	Based on the provided case information, the most likely diagnosis is: Schizophrenia Reasoning: 1. **Symptoms:** The patient exhibits typical symptoms of schizophrenia, including: * Hallucinations: He feels as if he is being chased by Martians. * Delusions: He suspects his sister of stealing from him. * Disorganized thoughts and speech: His speech is coherent, but his affect is flat and suspicious…	Complete, relevant	Bipolar 1 disorder	Incorrect	No	Based on the information provided, the most likely diagnosis for the 17-year-old boy is Bipolar 1 disorder. The patient's symptoms of hallucinations, delusions, and paranoia, along with his family history of bipolar disorder in his paternal grandmother, are indicative of this disorder. The negative urine drug test and normal results from other laboratory tests and the CT scan make substance use d…	Incomplete, irrelevant	Incorrect	moderate cognitive load
A 30-Year-Old With a Full-Body Rash, Vomiting, and Confusion	https://reference.medscape.com/viewarticle/861792	Toxic shock syndrome Waterhouse-Friderichsen syndrome Acute necrotizing pancreatitis Acute respiratory distress syndrome		Images - description given	Waterhouse-Friderichsen syndrome	Toxic shock syndrome	Waterhouse-Friderichsen syndrome	Correct	No	The correct answer is Waterhouse-Friderichsen syndrome._x000D_ _x000D_ Waterhouse-Friderichsen syndrome (WFS) is a rare and severe complication of certain bacterial infections, particularly Neisseria meningitidis (meningococcal) and Streptococcus pneumoniae. It is characterized by:_x000D_ _x000D_ 1. Purpuric rash: The patient has a nonpainful purpuric rash on her arms, trunk, and face, which is c…	Complete, relevant	Toxic Shock Syndrome	Incorrect	Yes	Based on the provided case information, the most likely diagnosis is Toxemia Secondary to Disseminated Intravascular Coagulation (DIC) Secondary to Sepsis, and the purpuric rash is likely due to a coagulopathy. However, among the given options, the closest match is: A. Toxic shock syndrome (TSS) Explanation: Toxic shock syndrome (TSS) is a condition caused by bacterial toxins, which can be due to…	Incomplete, relevant	Toxic Shock Syndrome	Incorrect	Yes	The most likely diagnosis for this patient is Toxic shock syndrome (TSS). The patient's symptoms, such as sudden onset of fever, rash, vomiting, confusion, and severe muscle pain, along with the laboratory findings of elevated white blood cell count, low platelet count, and elevated creatinine and BUN levels, are consistent with TSS. Additionally, the patient's history of trauma and recent surger…	Incomplete, relevant	Incorrect	moderate cognitive load
An Adopted 42-Year-Old With Slurred Speech and Memory Loss	https://reference.medscape.com/viewarticle/958256	Lambert-Eaton myasthenic syndrome Multiple sclerosis Myasthenia gravis Amyotrophic lateral sclerosis		Images - description given	Myasthenia gravis	Myasthenia gravis	Myasthenia gravis	Correct	Yes	Based on the provided case information, the most likely diagnosis is:_x000D_ _x000D_ C. Myasthenia gravis_x000D_ _x000D_ The key features supporting this diagnosis include:_x000D_ _x000D_ 1. **Symptoms worsen with fatigue and improve with rest**: This is a classic pattern seen in myasthenia gravis, where muscle weakness, particularly in the bulbar muscles (responsible for speech and swallowing), …	Complete, relevant	Myasthenia gravis	Correct	Yes	To approach this question, let's break down the key findings and narrow down the differential diagnosis:_x000D_ _x000D_ 1. **Difficulty with speaking and swallowing**: The patient has dysarthria (slow and slurred speech) and dysphagia (difficulty swallowing both solids and liquids)._x000D_ 2. **Shortness of breath**: The patient has shortness of breath, which started that afternoon, and she has f…	Complete, relevant	Myasthenia gravis	Correct	Yes	The correct answer is Myasthenia gravis._x000D_ _x000D_ The patient's symptoms of bulbar muscle weakness, dysphagia, dysarthria, and shortness of breath are consistent with a neuromuscular junction disorder. Myasthenia gravis is the most likely diagnosis, given the patient's fluctuating symptoms, normal neuroimaging studies, and absence of upper motor neuron signs. The arterial blood gas results …	Complete, relevant	Correct	low cognitive load
A 26-Year-Old With Fever and Malaise Now Can't Tie His Shoes	https://reference.medscape.com/viewarticle/855223	Ankylosing spondylitis Spinal stenosis Psoriatic arthritis Diffuse idiopathic skeletal hyperostosis		Images - no description	Ankylosing spondylitis	Ankylosing spondylitis	Ankylosing spondylitis	Correct	Yes	The most likely diagnosis for this patient is:_x000D_ _x000D_ **Ankylosing spondylitis**_x000D_ _x000D_ Reasoning:_x000D_ _x000D_ 1. **Age and sex**: The patient is a young adult male, which matches the typical demographic for ankylosing spondylitis (AS)._x000D_ 2. **Symptoms**: The patient presents with chronic lower back pain and stiffness, which worsen after rest and improve with activity. The…	Complete, relevant	Ankylosing spondylitis	Correct	Yes	Based on the given case information, the most likely diagnosis is:_x000D_ _x000D_ A) Ankylosing Spondylitis_x000D_ _x000D_ Reasoning:_x000D_ _x000D_ 1. **Symptoms**: The patient presents with a 2-month history of lower back pain and stiffness, which worsens with rest and improves with activity. This pattern is typical for ankylosing spondylitis (AS). Additionally, he has difficulty performing act…	Complete, relevant	Ankylosing spondylitis	Correct	Yes	The most likely diagnosis is Ankylosing spondylitis._x000D_ _x000D_ The patient's symptoms of lower back pain and stiffness, which are worse in the morning and improve with activity, along with decreased flexibility and limited range of motion in the lumbar spine, are consistent with a diagnosis of Ankylosing spondylitis. The presence of low-grade fever, malaise, anorexia, and unintended weight l…	Complete, relevant	Correct	moderate cognitive load
Decreased Speech and Jerky Eye Movements in a 'Clumsy' Toddler	https://reference.medscape.com/viewarticle/957245	Lead-related neurotoxicity Sydenham (rheumatic) chorea Postviral cerebellar ataxia Opsoclonus-myoclonus ataxia syndrome		Images - no description	Opsoclonus-myoclonus ataxia syndrome	Lead-related neurotoxicity	Lead-related neurotoxicity	Incorrect	Yes	Based on the provided information, the most likely diagnosis is Lead-related neurotoxicity._x000D_ _x000D_ The clues pointing to this diagnosis are:_x000D_ _x000D_ 1. The child's residence in an older part of Philadelphia, which increases the risk of exposure to lead-based paints._x000D_ 2. Her history of pica (eating dirt and chewing on the doorframe) at the age of 12 months, which is a common b…	Incomplete, relevant	Opsoclonus-myoclonus ataxia syndrome	Correct	No	Based on the provided case information, the best answer is Opsoclonus-myoclonus ataxia syndrome._x000D_ _x000D_ Here's why:_x000D_ _x000D_ * The child's symptoms started suddenly after a stressful event (her grandmother relocating). Psychological factors, such as anxiety, can trigger the onset of some neurologic conditions._x000D_ * The patient has a history of a sudden decline in previously norm…	Complete, relevant	Opsoclonus-myoclonus ataxia syndrome	Correct	No	Based on the information provided, the patient's symptoms and workup, the most likely diagnosis is Opsoclonus-myoclonus ataxia syndrome (OMAS)._x000D_ _x000D_ OMAS is a rare neurological disorder characterized by rapid, chaotic eye movements (opsoclonus), muscle twitching/jerks (myoclonus), and loss of coordination/unsteadiness (ataxia). It can be associated with malignancy, particularly neurobla…	Complete, relevant	Correct	moderate cognitive load
A 50-Year-Old With Telangiectasia, Cough, and Epistaxis	https://reference.medscape.com/viewarticle/852434	Dermatomyositis von Willebrand disease Osler-Weber-Rendu syndrome Louis-Bar syndrome		Images - no description	Osler-Weber-Rendu syndrome	Osler-Weber-Rendu syndrome	Osler-Weber-Rendu syndrome	Correct	Yes	The correct answer is Osler-Weber-Rendu syndrome._x000D_ _x000D_ This case presents a 50-year-old woman with a history of COPD and multiple other medical conditions, who is experiencing persistent cough and dyspnea despite antibiotic therapy, and frequent and heavy epistaxis (nosebleeds). The presence of multiple superficial nonbleeding vessels on the nasal septum (telangiectasias) and the recurr…	Complete, relevant	Osler-Weber-Rendu syndrome	Correct	Yes	Based on the patient's symptoms and physical examination results, the most likely diagnosis is Osler-Weber-Rendu syndrome (also known as Hereditary Hemorrhagic Telangiectasia or HHT). _x000D_ _x000D_ Here are the key points that support this diagnosis:_x000D_ _x000D_ 1. **Epistaxis**: The patient has frequent and heavy epistaxis, which is a hallmark symptom of Osler-Weber-Rendu syndrome. In fact,…	Complete, relevant	Osler-Weber-Rendu syndrome	Correct	Yes	Based on the information provided, the most likely diagnosis is Osler-Weber-Rendu syndrome (also known as hereditary hemorrhagic telangiectasia). This is a genetic disorder characterized by the presence of multiple telangiectasias (small blood vessels) in various parts of the body, including the nasal septum, lungs, and gastrointestinal tract. The patient's symptoms of persistent cough, dyspnea, …	Complete, relevant	Correct	moderate cognitive load
After Travel, a 50-Year-Old Grandfather Has Dyspnea, Fever	https://reference.medscape.com/viewarticle/955983	Acute myocardial infarction Perforation of peptic ulcer Hypertensive urgency Acute peritonitis Acute pericarditis		Images - description given	Acute peritonitis	Acute peritonitis	Acute Pericarditis	Incorrect	No	Given the patient's presentation and laboratory findings, the most likely diagnosis is: Acute Pericarditis. The key features supporting this diagnosis include: 1. Sharp, nonradiating, and diffuse epigastric pain that worsened over time, particularly with movement, deep breathing, and coughing. These symptoms are typical of pericarditis, especially in a patient with ESRD, which can be a predisposi…	Incomplete, relevant	perforation of peptic ulcer	Incorrect	No	Based on the provided case information, the most likely diagnosis is: Perforation of peptic ulcer. The patient presents with a 4-day history of epigastric pain, which worsened over time and is described as sharp and nonradiating. The patient also has shortness of breath, tachycardia, hypertensive crisis, and increased troponin level, which may suggest a myocardial infarction. However, the present…	Incomplete, relevant	acute peritonitis	Correct	Yes	Based on the information provided, the most likely diagnosis for this patient is acute peritonitis. The patient's history of epigastric pain that has worsened over several days, exacerbated by movement, deep breathing, and coughing, along with abdominal tenderness, guarding, and positive rebound tenderness, are all indicative of peritonitis. Additionally, the laboratory results show an elevated w…	Complete, relevant	Correct	moderate cognitive load
A 28-Year-Old Soccer Player With Odd Abdominal Pain, Fatigue	https://reference.medscape.com/viewarticle/846861	Perirectal abscess Ruptured diverticulum of the urinary bladder Primary sarcoma of the pubic tubercle Osteomyelitis pubis		Images - no description	Osteomyelitis pubis	Perirectal abscess	Osteomyelitis pubis	Correct	No	Based on the provided case information, the most likely diagnosis for the patient is:_x000D_ _x000D_ D. Osteomyelitis pubis_x000D_ _x000D_ The key points supporting this diagnosis include:_x000D_ _x000D_ 1. Patient's occupation as a groundskeeper with exposure to raw animal manure, increasing the risk of skin breach and subsequent bacterial infection._x000D_ 2. Initially suspected leptospirosis b…	Complete, relevant	Osteomyelitis pubis	Correct	No	Based on the provided case information, the most likely diagnosis is:_x000D_ _x000D_ Osteomyelitis pubis._x000D_ _x000D_ The patient presents with symptoms of lower abdominal pain, loose stools, myalgia, and low-grade fever, which initially suggest an infectious etiology. However, the laboratory and radiographic findings, including the CT and MRI results, indicate inflammation deep to the pubic s…	Complete, relevant	Osteomyelitis pubis	Correct	No	Based on the patient's history, physical examination, and laboratory results, the most likely diagnosis is osteomyelitis pubis._x000D_ _x000D_ Here's a breakdown of the reasoning:_x000D_ _x000D_ * The patient's symptoms of lower abdominal pain, loose stools, myalgia, and low-grade fever started after an episode of diarrhea and vomiting, affecting his whole family. This suggests a possible infecti…	Complete, relevant	Correct	moderate cognitive load
A 47-Year-Old With Diplopia, Limb Tingling, and Imbalance	https://reference.medscape.com/viewarticle/955518	Guillain-Barré syndrome Miller Fisher syndrome Charcot-Marie-Tooth disease Myasthenia gravis Botulism		Images - no description	Miller Fisher syndrome	Guillain-Barré syndrome	Miller Fisher syndrome	Correct	No	Based on the case information provided, the most likely diagnosis is Miller Fisher syndrome._x000D_ _x000D_ The key diagnostic features of Miller Fisher syndrome that are present in this case include:_x000D_ _x000D_ 1. Diplopia: Impairment of the lateral gaze of the right eye, as well as diplopia, suggests ophthalmoplegia, which is a hallmark of Miller Fisher syndrome._x000D_ 2. Gait ataxia: The …	Complete, relevant	Guillain-Barré syndrome	Incorrect	Yes	Based on the patient's symptoms and test results, the most likely diagnosis is Guillain-Barr√© syndrome (GBS). Reasoning: 1. **Symptoms**: The patient presents with bilateral lower-extremity tingling, impaired gait, balance problems, and diplopia. These symptoms are suggestive of a neurological condition affecting the peripheral nerves. 2. **Progression**: The patient's symptoms have been constan…	Incomplete, relevant	Guillain-Barré syndrome	Incorrect	Yes	The correct answer is Guillain-Barr√© syndrome. The patient's presentation of diplopia, mild bilateral lower-extremity tingling, moderately impaired gait, balance problems, and areflexia (absent or decreased reflexes) are indicative of a peripheral nervous system disorder. The absence of pain, fatigue, or fever supports this diagnosis. Guillain-Barr√© syndrome is an acute inflammatory demyelinati…	Incomplete, relevant	Incorrect	moderate cognitive load
A 40-Year-Old Man With Painful, Rupturing Lesions	https://reference.medscape.com/viewarticle/860310	Granuloma inguinale Lymphogranuloma venereum Cutaneous Crohn disease Hidradenitis suppurativa Recurrent furunculosis		Images - description given	Hidradenitis suppurativa	Hidradenitis suppurativa	Hidradenitis suppurativa	Correct	Yes	Based on the case information provided, the correct diagnosis is Hidradenitis suppurativa (HS)._x000D_ _x000D_ Here's why:_x000D_ _x000D_ 1. **Location and distribution of lesions**: The patient's lesions are located on areas with high concentrations of apocrine glands, such as the gluteal cleft, buttocks, and medial thighs, which is consistent with HS._x000D_ 2. **Characteristics of lesions**: T…	Complete, relevant	Hidradenitis suppurativa	Correct	Yes	The correct answer is Hidradenitis suppurativa. _x000D_ _x000D_ Hidradenitis suppurativa (HS) is a chronic skin condition characterized by the formation of tender, painful nodules and abscesses in apocrine-gland-bearing areas, such as the armpits, groin, and buttocks. These lesions often rupture and form sinus tracts or scarring. It is a frequent disease in younger adults, especially women, but c…	Complete, relevant	Hidradenitis suppurativa	Correct	Yes	Based on the case information provided, the correct answer is:_x000D_ _x000D_ C. Hidradenitis suppurativa_x000D_ _x000D_ The patient's history of recurrent painful nodules and sinus tracts on the buttocks, gluteal cleft, and medial aspect of the upper thighs, which often spontaneously rupture and result in scarring, is consistent with hidradenitis suppurativa (HS). The physical exam findings of i…	Complete, relevant	Correct	High cognitive load
A 53-Year-Old Social Media Worker With Dysphonia and Paresis	https://reference.medscape.com/viewarticle/954850	Tolosa-Hunt syndrome Guillain-Barré syndrome Tick paralysis Foodborne botulism		Images - description given	Foodborne botulism	Foodborne botulism	Foodborne botulism	Correct	Yes	Based on the case information provided, the best answer is Foodborne botulism._x000D_ _x000D_ The symptoms described in the case, such as worsening abdominal pain, diffuse and constant nature, followed by cranial nerve palsies (bilateral ptosis, dysphonia, dysarthria, and bilateral cranial nerve VI paresis), severe dryness of the mucous membranes (xerostomia), and shortness of breath with a subse…	Complete, relevant	Foodborne botulism	Correct	Yes	Based on the provided case information, the most likely diagnosis is Foodborne botulism. _x000D_ _x000D_ The key features that point towards this diagnosis include:_x000D_ _x000D_ 1. **Diffuse, constant, and worsening abdominal pain**, which progresses to double vision, difficulty speaking, shortness of breath, and ptosis._x000D_ 2. **Normal abdominal CT scan**, which rules out mechanical obstruc…	Complete, relevant	Tolosa-Hunt syndrome	Incorrect	No	The correct answer is: Tolosa-Hunt syndrome The patient's symptoms, including unilateral or bilateral painful ophthalmoplegia, along with the imaging findings of an abdominal CT scan that revealed no mechanical obstruction, raise suspicion for an intracranial process such as Tolosa-Hunt syndrome. Tolosa-Hunt syndrome is a rare inflammatory disorder characterized by unilateral or bilateral painful…	Incomplete, relevant	Incorrect	Moderate cognitive load
After a Wild Party, a 24-Year-Old Has Intense Abdominal Pain	https://reference.medscape.com/viewarticle/954084	Nephrolithiasis with spontaneous stone passage Cocaine-induced intestinal ischemia Acute hepatitis Acute renal infarction Pyelonephritis		No images	Acute renal infarction	Cocaine-induced intestinal ischemia	Acute renal infarction	Correct	No	Based on the case information, the correct answer is: Acute renal infarction._x000D_ _x000D_ Here's why:_x000D_ _x000D_ 1. **Delayed urinary symptoms and absence of hematuria**: Although pyelonephritis could cause abdominal pain and decreased renal function, this patient's delayed urinary symptoms and lack of hematuria or nitrites make it less likely._x000D_ _x000D_ 2. **Percussion of the right c…	Complete, relevant	Nephrolithiasis with spontaneous stone passage	Incorrect	No	Based on the provided case information, the most likely diagnosis is Nephrolithiasis with spontaneous stone passage. Rationale: 1. **Sudden onset of right lower quadrant pain:** The patient presented with sudden and intense pain in the right lower quadrant, which can be indicative of renal colic caused by a stone obstructing the flow of urine. 2. **Radiation of pain to the right flank:** The pain…	Incomplete, relevant	Nephrolithiasis with spontaneous stone passage	Incorrect	No	The most likely diagnosis is Nephrolithiasis with spontaneous stone passage. Here's the reasoning: The patient's sudden onset of severe and constant abdominal pain that radiates to the right flank but not to the groin, along with nausea and vomiting, are all consistent with renal colic caused by nephrolithiasis (kidney stones). The patient's history of recent cocaine use may be a confounding fact…	Incomplete, relevant	Incorrect	Moderate cognitive load
An Accountant Who Loves Aerobics With Hiccups and Incoordination	https://reference.medscape.com/viewarticle/731206	Right-sided lateral pontine stroke (ie, Marie-Foix syndrome) Right-sided lateral medullary stroke (ie, Wallenberg syndrome) Right-sided medial medullary stroke (ie, Dejerine syndrome) Right-sided hemi-medullary stroke (ie, Babinski-Nageotte syndrome) Left-sided medial medullary stroke		Images - no description	Right-sided lateral medullary stroke (ie, Wallenberg syndrome)	Right-sided lateral medullary stroke (ie, Wallenberg syndrome)	Right-sided lateral medullary stroke (ie, Wallenberg syndrome)	Correct	Yes	The patient's symptoms and physical examination findings indicate a right-sided lateral medullary stroke, also known as Wallenberg syndrome. _x000D_ _x000D_ The key features of Wallenberg syndrome include:_x000D_ - Ipsilateral (same-sided) weakness or decreased sensation of the face, swallowing difficulties (dysphagia), hoarseness, and decreased gag reflex._x000D_ - Ipsilateral ptosis (drooping e…	Complete, relevant	Right-sided lateral medullary stroke (ie, Wallenberg syndrome)	Correct	Yes	Based on the symptoms and signs presented in the case, the most likely diagnosis is: Right-sided lateral pontine stroke (ie, Marie-Foix syndrome) The classic features of Marie-Foix syndrome include: - Ipsilateral (same-sided) oculomotor nerve (cranial nerve III) palsy, resulting in ptosis (drooping eyelid) and miosis (constricted pupil). - Ipsilateral facial weakness due to involvement of the fac…	Complete, relevant	Right-sided lateral medullary stroke (ie, Wallenberg syndrome)	Correct	Yes	The correct answer is Right-sided lateral medullary stroke (ie, Wallenberg syndrome)._x000D_ _x000D_ The patient's symptoms and physical examination findings are consistent with a right-sided lateral medullary stroke, also known as Wallenberg syndrome. The symptoms include vertigo, ipsilateral facial and contralateral body sensory loss, Horner's syndrome (ipsilateral ptosis and miosis), ipsilater…	Complete, relevant	Correct	High cognitive load
A Woman With DVT After a Flight, Anemia, and Bowel Changes	https://reference.medscape.com/viewarticle/855224	Crohn disease Ischemic colitis Pseudomembranous colitis Ulcerative colitis Colon cancer		Images - description given	Ulcerative colitis	Ulcerative colitis	ulcerative colitis	Correct	Yes	Based on the provided case information, the most likely diagnosis is:_x000D_ _x000D_ **Ulcerative colitis**_x000D_ _x000D_ Here's a step-by-step reasoning:_x000D_ _x000D_ 1. **Increased bowel movements and bloating**: The patient reports increased frequency of bowel movements (2-3 times a day) and bloating, which are common symptoms of inflammatory bowel disease (IBD)._x000D_ 2. **Mild generalize…	Complete, relevant	ulcerative colitis	Correct	Yes	Based on the provided information, the correct diagnosis is:_x000D_ _x000D_ Ulcerative Colitis (UC)_x000D_ _x000D_ Here's why:_x000D_ _x000D_ 1. **Clinical Presentation**: The patient presents with chronic diarrhea (increased frequency and loose stool), bloating, and abdominal tenderness. These symptoms are common in UC._x000D_ 2. **Colonoscopy Findings**: The colonoscopy shows a continuous edema…	Complete, relevant	ulcerative colitis	Correct	Yes	Based on the information provided, the most likely diagnosis is Ulcerative colitis. The patient's symptoms of increased bowel movements, loose stools, abdominal bloating, and mild generalized tenderness on examination, along with the endoscopic findings of continuous edematous, hyperemic, and friable mucosa of a granular pattern in the rectosigmoid, are all consistent with a diagnosis of ulcerati…	Complete, relevant	Correct	low cognitive load
A 37-Year-Old Man With Chest Pain and Elbow/Eyelid Papules	https://reference.medscape.com/viewarticle/953529	Familial hypercholesterolemia Hypertriglyceridemia due to poorly controlled diabetes Hypertriglyceridemia due to a nonfasting state Lipoprotein lipase deficiency		Images - no description	Lipoprotein lipase deficiency	Hypertriglyceridemia due to poorly controlled diabetes	Lipoprotein lipase deficiency	Correct	No	Based on the patient's elevated triglyceride level of 5077 mg/dL, the presence of yellowish papules (xanthomas) on the elbows and eyelids, and the increased VLDL levels, the most likely diagnosis is Lipoprotein lipase deficiency._x000D_ _x000D_ Lipoprotein lipase deficiency is a rare genetic disorder characterized by an inability to metabolize triglyceride-rich lipids due to a deficiency of the e…	Complete, relevant	Lipoprotein lipase deficiency	Correct	No	The correct answer is:_x000D_ _x000D_ Lipoprotein lipase deficiency_x000D_ _x000D_ Explanation:_x000D_ _x000D_ - The patient's presentation with severe hypertriglyceridemia (triglyceride level of 5077 mg/dL), pancreatitis history, and eruptive xanthomas (indicated by yellowish papules on the eyelid and elbows) suggests a diagnosis of an inherited lipid disorder._x000D_ _x000D_ - The patient's met…	Complete, relevant	Hypertriglyceridemia due to poorly controlled diabetes	Incorrect	Yes	The correct answer is Hypertriglyceridemia due to poorly controlled diabetes. The patient's lipid profile shows an extremely elevated triglyceride level of 5077 mg/dL, which is indicative of hypertriglyceridemia. The patient's history of uncontrolled diabetes mellitus and hemoglobin A1c level of 9.8% suggest that the hypertriglyceridemia is due to poorly controlled diabetes. This is further suppo…	Incomplete, relevant	Incorrect	Moderate cognitive load
A Marijuana User With Sudden Chest Pain Radiating to His Neck	https://reference.medscape.com/viewarticle/857130	Pulmonary embolism Pneumomediastinum Aortic dissection Pericarditis		Images - no description	Pneumomediastinum	Pneumomediastinum	pneumomediastinum	Correct	Yes	Based on the case information, the most likely diagnosis is:_x000D_ _x000D_ Pneumomediastinum._x000D_ _x000D_ Here's why:_x000D_ _x000D_ 1. Sudden onset of sharp, midsubsternal chest pain, especially at night, that worsens with inspiration (also known as "pleuritic" chest pain) is often seen in pneumomediastinum._x000D_ 2. Shortness of breath is a common accompanying symptom._x000D_ 3. Frequent o…	Complete, relevant	aortic dissection	Incorrect	No	Based on the provided information, the most likely diagnosis is not clearly evident from the options given. However, some key points can be used to narrow down the possibilities: 1. **Sharp chest pain worse with inspiration**: This symptom is often associated with aortic dissection or pulmonary embolism. However, the sharp quality of the pain and its worsening with inspiration can also be seen in…	Incomplete, relevant	pulmonary embolism	Incorrect	No	The most likely diagnosis for this patient is a pulmonary embolism. The patient's sudden-onset chest pain that worsens with inspiration and is associated with shortness of breath, along with the normal ECG and chest radiographs, are suggestive of a pulmonary embolism. Additionally, the patient's history of smoking and remote experimentation with inhaled methamphetamines may increase his risk for …	Incomplete, relevant	Incorrect	Moderate cognitive load
A Farmer With Diffuse Pruritus and a Suntan That Won't Fade	https://reference.medscape.com/viewarticle/952272	Acute cholecystitis Cirrhosis Cholangiocarcinoma Hepatocellular carcinoma Hepatocellular adenoma		Images - no description	Hepatocellular carcinoma	Hepatocellular carcinoma	Hepatocellular carcinoma	Correct	Yes	Based on the case information, the most likely diagnosis is Hepatocellular carcinoma. The evidence supporting this diagnosis includes:_x000D_ _x000D_ 1. The patient has a palpable liver that is mildly tender, which can be indicative of liver dysfunction and tumor growth._x000D_ 2. The patient's total bilirubin level is elevated (5 mg/dL), which suggests that there is an obstruction of bile flow, …	Complete, relevant	Hepatocellular carcinoma	Correct	Yes	Based on the information provided in the case, the diagnosis is likely Hepatocellular Carcinoma (HCC). _x000D_ _x000D_ Reasons for this diagnosis include:_x000D_ _x000D_ 1. The patient's history as a farmer, which increases his risk of hepatitis B and C, but these are ruled out by negative antibody tests._x000D_ 2. The patient's elevated alpha-fetoprotein (AFP) level is a biomarker for HCC, as se…	Complete, relevant	Hepatocellular carcinoma	Correct	Yes	The correct answer is Hepatocellular carcinoma._x000D_ _x000D_ The patient's presentation of jaundiced skin, dark bronze skin color that persisted into the fall and winter, a palpable and tender liver, and an elevated alpha-fetoprotein level, along with imaging findings of a large heterogeneously enhancing liver mass and cirrhotic liver, are all consistent with hepatocellular carcinoma. The HFE g…	Complete, relevant	Incorrect	Moderate cognitive load
A 28-Year-Old Writer With Bilious Vomiting After Egg Donation	https://reference.medscape.com/viewarticle/861022	Gastroenteritis Ovarian hyperstimulation syndrome First Crohn disease exacerbation Clostridium difficile infection Pyelonephritis Diverticulitis		Images - no description	Ovarian hyperstimulation syndrome	Ovarian hyperstimulation syndrome	Ovarian hyperstimulation syndrome	Correct	Yes	Based on the symptoms and laboratory findings presented in this case, the most likely diagnosis is **Ovarian hyperstimulation syndrome (OHSS)**._x000D_ _x000D_ Here's why:_x000D_ _x000D_ 1. Recent oocyte retrieval: The patient underwent oocyte retrieval for egg donation just 3 days ago, which is a procedure known to increase the risk of OHSS._x000D_ 2. Abdominal cramping and emesis: The patient p…	Complete, relevant	Ovarian hyperstimulation syndrome	Correct	Yes	Based on the given information, the most likely diagnosis is:_x000D_ _x000D_ Ovarian Hyperstimulation Syndrome (OHSS)_x000D_ _x000D_ Rationale:_x000D_ - The patient underwent oocyte retrieval 3 days ago for egg donation._x000D_ - She reports nonbloody, bilious emesis and constant abdominal cramping, which is a common presentation for OHSS._x000D_ - The symptoms worsened with oral intake, which is…	Complete, relevant	Ovarian hyperstimulation syndrome	Correct	Yes	Based on the information provided, the most likely diagnosis for this patient is Ovarian hyperstimulation syndrome (OHSS). This condition can occur after oocyte retrieval, which the patient underwent in California three days prior to presentation. The symptoms of nausea, vomiting, abdominal cramping, and diarrhea are consistent with OHSS. Additionally, the patient's white blood cell count is elev…	Complete, relevant	Correct	Moderate cognitive load
A 35-Year-Old Soldier With Galactorrhea and Amenorrhea	https://reference.medscape.com/viewarticle/951403	Cushing syndrome Pituitary adenoma Female athlete triad Premature ovarian failure Hashimoto thyroiditis		Images - description given	Hashimoto thyroiditis	Pituitary adenoma	Hashimoto thyroiditis	Correct	No	The correct answer is Hashimoto thyroiditis._x000D_ _x000D_ Explanation: The patient presents with symptoms of hypothyroidism (dry skin, constipation, weight gain, and a prolonged deep tendon reflex) and a significant family history of hypothyroidism. Laboratory results show a high TSH level and low FT4 level, which is consistent with primary hypothyroidism. The patient also has an elevated anti-…	Complete, relevant	Not one of the MCQ options	Incorrect	No	The correct answer is: a combination of option '3' and (to a lesser extent) '6'.	Incomplete, irrelevant	Pituitary adenoma	Incorrect	Yes	The correct answer is: Pituitary adenoma. Here's why: The patient's symptoms of amenorrhea, galactorrhea, dry skin, constipation, and weight gain, along with the physical examination findings of bilateral loss of the distal one third of the eyebrows, mild periorbital puffiness, and a prolonged relaxation phase of the deep tendon reflex at the Achilles tendon, point towards a pituitary disorder. T…	Incomplete, relevant	Incorrect	Low cognitive load
A 52-Year-Old Man With a Hole in His Jaw and Alcoholism	https://reference.medscape.com/viewarticle/865888	Infected residual cystic lesion Actinomycosis Chronic pyogenic osteomyelitis Tuberculous osteomyelitis Complicated malignant tumor Secondary metastasis		Images - description given	Tuberculous osteomyelitis	Tuberculous osteomyelitis	Tuberculous osteomyelitis	Correct	Yes	The most likely diagnosis for the presented case is:_x000D_ _x000D_ D. Tuberculous osteomyelitis_x000D_ _x000D_ The following factors support this diagnosis:_x000D_ _x000D_ 1. **Profuse purulent discharge, mostly during morning**: Morning discharge is often associated with chronic infections like tuberculosis due to overnight accumulation._x000D_ 2. **Unsuccessfully treated fracture of the mandib…	Complete, relevant	Tuberculous osteomyelitis	Correct	Yes	Based on the provided case information, the most likely diagnosis is:_x000D_ _x000D_ Tuberculous osteomyelitis_x000D_ _x000D_ Reasoning:_x000D_ - The patient has a history of long-standing pain and intolerance to pressure in the mandibular residual ridge, along with a profuse purulent discharge._x000D_ - The presence of a large opening undermined by soft tissues at the left retromolar area and ra…	Complete, relevant	Tuberculous osteomyelitis	Correct	Yes	Based on the information provided, the most likely diagnosis is tuberculous osteomyelitis. The patient's history of a mandible fracture that was unsuccessfully treated, purulent discharge, weight loss, nocturnal fever, and sweats, as well as the radiographic findings of an extensive radiolucent area in the mandible and positive purified protein derivative (PPD) test result, are all consistent wit…	Complete, relevant	Correct	Moderate cognitive load
A 57-Year-Old Man With a Fever Who Can't Stop Bleeding	https://reference.medscape.com/viewarticle/950574	Primary immune thrombocytopenia Aplastic anemia Primary myelofibrosis Autoimmune myelofibrosis Systemic lupus erythematosus		Images - description given	Autoimmune myelofibrosis	Primary immune thrombocytopenia	Autoimmune myelofibrosis	Correct	No	The correct answer is Autoimmune myelofibrosis._x000D_ _x000D_ The patient's initial presentation with pancytopenia, normal cytogenetics, and hypercellular bone marrow with trilineage hematopoiesis, along with elevated C-reactive protein and no blasts or schistocytes, suggests an autoimmune etiology. The patient had a good response to corticosteroids initially and on repeat._x000D_ _x000D_ The ke…	Complete, relevant	Primary myelofibrosis	Incorrect	No	Based on the provided information and the patient's clinical presentation, the most likely diagnosis is: **C. Primary myelofibrosis** The key findings that support this diagnosis include: 1. **Refractory anemia and thrombocytopenia**: The patient initially presented with pancytopenia and severe thrombocytopenia that did not respond to platelet transfusions. This is consistent with primary myelofi…	Incomplete, relevant	Primary myelofibrosis	Incorrect	No	The correct answer is Primary myelofibrosis._x000D_ _x000D_ The patient's presentation of pancytopenia, hypercellular bone marrow with trilineage hematopoiesis, and reticulin fibrosis on bone marrow biopsy, along with the elevated anticardiolipin IgM level, is most consistent with a diagnosis of primary myelofibrosis (PMF). PMF is a myeloproliferative neoplasm characterized by bone marrow fibrosi…	Incomplete, relevant	Correct	High cognitive load
Abdominal Pain, Anemia, and Oliguria in a Distressed Woman	https://reference.medscape.com/viewarticle/840963	Spontaneous retroperitoneal hematoma Abdominal compartment syndrome Abdominal wall abscess Septic shock		Images - description given	Abdominal compartment syndrome	Spontaneous retroperitoneal hematoma	Abdominal compartment syndrome	Correct	No	The correct answer is Abdominal compartment syndrome._x000D_ _x000D_ The patient is experiencing an increase in intra-abdominal pressure (IAP), which has risen from 24 mm Hg to 38 mm Hg within six hours. The patient is also experiencing abdominal pain, firm and diffusely tender abdomen, hypoactive bowel sounds, and tense abdomen, which are all signs of increased IAP. The patient's treatment and m…	Complete, relevant	Abdominal compartment syndrome	Correct	No	Based on the provided case information, the correct answer is:_x000D_ _x000D_ A. Abdominal compartment syndrome (ACS)_x000D_ _x000D_ Reasoning:_x000D_ _x000D_ 1. The patient presents with a large 15 cm x 13 cm hypodense mass posterior to the left rectus abdominis muscle, elevated intra-abdominal pressure (IAP) measurement of 24 mm Hg (which increased to 38 mm Hg 6 hours later), and tense and more…	Complete, relevant	Abdominal compartment syndrome	Correct	No	The most likely diagnosis for this patient is spontaneous retroperitoneal hematoma and abdominal compartment syndrome._x000D_ _x000D_ The patient's history of being on anticoagulation therapy with enoxaparin and levetiracetam, along with the presence of abdominal wall bruising, supports the diagnosis of spontaneous retroperitoneal hematoma. The hematoma is causing compression of the inferior vena…	Complete, relevant	Correct	Moderate cognitive load
A Sexually Active 29-Year-Old Man With a Weak Urine Stream	https://reference.medscape.com/viewarticle/949659	Benign prostatic hyperplasia Urethral stricture Urothelial bladder cancer Urinary tract infection		No images	Urothelial bladder cancer	Urothelial bladder cancer	Benign prostatic hyperplasia (BPH)	Incorrect	No	Based on the information provided in the case study, the most likely diagnosis for the 29-year-old man with a 4-month history of a weak urinary stream and other symptoms is: Benign prostatic hyperplasia (BPH) **but extremely rare in a young male.**	Incomplete, irrelevant	Benign prostatic hyperplasia (BPH)	Incorrect	No	Based on the provided case information, the most likely diagnosis for this 29-year-old man is Benign Prostatic Hyperplasia (BPH). The key points supporting this diagnosis include: 1. The patient's age: BPH typically affects men between the ages of 50 and 60, but can occur in younger men. 2. The symptoms: The patient complains of a weak urinary stream, urinary straining, and increased frequency, w…	Incomplete, relevant	Benign prostatic hyperplasia (BPH)	Incorrect	No	Based on the information provided, the most likely diagnosis for this patient is benign prostatic hyperplasia (BPH). Here are the reasons: * The patient is a 29-year-old male with a 4-month history of weak urinary stream, straining, and increased urinary frequency, but no dysuria, hematuria, or flank pain. * His physical examination, including a genital examination, is unremarkable. * His urinaly…	Incomplete, relevant	Incorrect	Low cognitive load
A 51-Year-Old Who Lost Her Job Due to Cognitive Decline	https://reference.medscape.com/viewarticle/850363	Frontotemporal lobar degeneration Limbic encephalitis Primary progressive multiple sclerosis Alzheimer disease Corticobasal degeneration		Images - description given	Alzheimer's disease	Alzheimer's disease	Alzheimer's disease	Correct	Yes	The most likely diagnosis for the patient is:_x000D_ _x000D_ **Alzheimer disease**_x000D_ _x000D_ The key features in the case that suggest Alzheimer disease include:_x000D_ _x000D_ 1. **Progressive cognitive decline**: The patient's cognitive symptoms have worsened over a period of 2 years, with difficulties in memory, orientation, and visual-spatial skills._x000D_ 2. **Hippocampal atrophy**: Th…	Complete, relevant	Alzheimer's disease	Correct	Yes	Based on the provided case information, the most likely diagnosis is:_x000D_ _x000D_ Alzheimer disease_x000D_ _x000D_ Reasoning:_x000D_ _x000D_ 1. **Gradual cognitive decline**: The patient's 2-year history of gradual cognitive decline, including memory loss, forgetfulness, and difficulty with daily activities, is consistent with Alzheimer's disease._x000D_ 2. **Hippocampal atrophy**: The brain M…	Complete, relevant	Alzheimer's disease	Correct	Yes	Based on the information provided, the patient's symptoms and test results are most consistent with a diagnosis of Alzheimer disease. The progressive cognitive decline, memory loss, difficulty with familiar places and tasks, and language difficulties are all common symptoms of Alzheimer disease. The MRI findings of generalized atrophy with notable bilateral hippocampal atrophy also support this d…	Complete, relevant	Correct	Moderate cognitive load
Strange Stool Color and Fatigue in a Man With COPD and Atrial Fibrillation	https://reference.medscape.com/viewarticle/948838	Acute exacerbation of COPD Acute gastrointestinal (GI) bleeding Congestive heart failure In-stent restenosis IBD		Images - no description	Acute gastrointestinal (GI) bleeding	Acute gastrointestinal (GI) bleeding	Acute gastrointestinal (GI) bleeding	Correct	Yes	The correct answer is: Acute gastrointestinal (GI) bleeding._x000D_ _x000D_ The patient presents with worsening dyspnea, fatigue, and darkening of stools over the past 3 days. The dark stools are indicative of a possible upper gastrointestinal bleed. The fecal occult blood test result is also positive, supporting this diagnosis._x000D_ _x000D_ Laboratory investigations reveal anemia, with a hemog…	Complete, relevant	Acute gastrointestinal (GI) bleeding	Correct	Yes	Based on the patient's presentation and laboratory results, the most likely diagnosis is:_x000D_ _x000D_ **Acute gastrointestinal (GI) bleeding**_x000D_ _x000D_ Reasoning:_x000D_ _x000D_ * The patient reports a change in the color of his stools, which is a classic symptom of GI bleeding._x000D_ * The fecal occult blood test result is positive, further supporting the presence of GI bleeding._x000D…	Complete, relevant	Acute gastrointestinal (GI) bleeding	Correct	Yes	The correct answer is Acute gastrointestinal (GI) bleeding._x000D_ _x000D_ The patient's symptoms of worsening dyspnea and fatigue, along with the new onset of dark, tarry stools and a positive fecal occult blood test, suggest acute GI bleeding as the most likely diagnosis. The patient's history of extensive smoking and recent PCI with placement of a drug-eluting stent increase the risk of GI ble…	Complete, relevant	Correct	Low cognitive load
Painful, Discolored Toes With Sores in a 43-Year-Old Woman	https://reference.medscape.com/viewarticle/850362	Systemic lupus erythematosus Bacterial endocarditis with emboli Raynaud phenomenon Chilblains		Images - description given	Chilblains	Raynaud phenomenon	Chilblains	Correct	No	The correct answer is Chilblains. _x000D_ _x000D_ Chilblains is a condition that occurs due to cold temperature, which damages the small blood vessels in the skin. It usually affects the fingers and toes, and causes lesions similar to those described in the patient's case. The symptoms match the patient's experience of sensitivity to cold, and the formation of painful "sores" on her toes. Additio…	Complete, relevant	Chilblains	Correct	No	Based on the patient's presentation and the laboratory findings, the most likely diagnosis is:_x000D_ _x000D_ C) Chilblains_x000D_ _x000D_ Justification:_x000D_ _x000D_ - The patient has painful, discolored toes with a history of itching, redness, and sensitivity to cold, which is consistent with chilblains (pernio)._x000D_ - Chilblains are typically seen in cold-exposed areas of the body, which …	Complete, relevant	Chilblains	Correct	No	The correct answer is Chilblains._x000D_ _x000D_ The patient's history of painful, discolored toes with purpuric lesions and superficial ulceration, along with her symptoms of itching, tenderness, and sensitivity to cold, are consistent with chilblains. Chilblains are a localized form of vasculitis that occurs in response to cold exposure, causing inflammation and damage to the small blood vessel…	Complete, relevant	Correct	Low cognitive load
Pleural Effusion and an Axillary Mass in a Woman With Hypertension	https://reference.medscape.com/viewarticle/948069	Lung Cervix Stomach Breast Oropharynx		Images - description given	Breast	Breast	Breast	Correct	Yes	The patient has a history of high-grade, stage 1 cervical cancer and has a new mass in her left axilla that is biopsy-proven to be adenocarcinoma. The tumor marker profile is as follows: CK 7+/CK 20-, TTF-1 negative, thyroglobulin negative, napsin A negative, and mammaglobin positive. The tumor is estrogen receptor positive (2% staining), progesterone receptor negative, and human epidermal growth…	Complete, relevant	Breast	Correct	Yes	Based on the information provided in the case, the most likely primary site of the cancer is the breast, despite the fact that the bilateral mammograms revealed no suspicious abnormalities._x000D_ _x000D_ The primary reason for this conclusion is the Immunohistochemistry (IHC) report of the incisional biopsy sample, which shows the tumor to be:_x000D_ _x000D_ - CK7+ (cytokeratin 7 positive)_x000D…	Complete, relevant	Breast	Correct	Yes	Based on the patient's history, physical examination, and workup, the most likely primary site of the malignancy is the breast. The presence of a firm, movable but partially fixed mass in the left axilla, along with the immunostaining profile (CK 7+/CK 20-, TTF-1 negative, thyroglobulin negative, napsin A negative, and mammaglobin positive) and the estrogen receptor positivity, are consistent wit…	Complete, relevant	Correct	Low cognitive load
Penis Injury and Hematuria in a Man Who Fell on a Log	https://reference.medscape.com/viewarticle/850957	Pelvic fracture Urethral injury Penile fracture Bladder rupture		Images - no description	Urethral injury	Urethral injury	urethral injury	Correct	Yes	The most likely diagnosis for this patient is a urethral injury._x000D_ _x000D_ This is supported by the following clinical features:_x000D_ _x000D_ 1. Direct blow to the perineum and penis._x000D_ 2. Initial pain that subsided, followed by severe, burning pain during urination._x000D_ 3. Gross hematuria._x000D_ 4. Presence of blood at the urethral meatus._x000D_ 5. Normal findings on the pelvic …	Complete, relevant	urethral injury	Correct	Yes	Based on the symptoms and physical examination described, the most likely diagnosis is a urethral injury. The key findings that support this diagnosis include:_x000D_ _x000D_ 1. The patient's initial symptoms of intense pain after a direct blow to the perineum and penis, followed by a decrease in pain and subsequent hematuria._x000D_ 2. The presence of blood at the urethral meatus upon physical e…	Complete, relevant	urethral injury	Correct	Yes	The correct answer is Urethral injury._x000D_ _x000D_ The patient's symptoms of severe, burning pain in his penis, blood at the urethral meatus, and gross hematuria, along with the absence of other traumatic injuries, make a urethral injury the most likely diagnosis. The normal results of the complete blood cell count, coagulation profile, and pelvic radiographs support this diagnosis. A retrogra…	Complete, relevant	Correct	Low cognitive load
A 25-Year-Old Mother With Joint Pain Who Feels Faint	https://reference.medscape.com/viewarticle/947225	Pulmonary embolism Lyme carditis Sarcoidosis Myocardial ischemia		Images - no description	Lyme carditis	Lyme carditis	Lyme carditis	Correct	Yes	The correct answer is Lyme carditis._x000D_ _x000D_ The key details from the case that support this answer are:_x000D_ _x000D_ 1. **History of a bug bite and itchy rash**: The patient had a bug bite with an itchy rash about 2 weeks earlier, which is consistent with the typical presentation of Lyme disease._x000D_ 2. **Bradycardia**: The patient has a heart rate of 38 beats/min, which is a hallmar…	Complete, relevant	Lyme carditis	Correct	Yes	Based on the information provided, the most likely diagnosis is:_x000D_ _x000D_ Lyme carditis._x000D_ _x000D_ Here's why:_x000D_ _x000D_ 1. **Clinical Presentation**: The patient presents with bradycardia (heart rate of 38 beats/min), dizziness, lightheadedness, and dyspnea, which are symptoms consistent with Lyme carditis. Lyme carditis is a cardiac manifestation of Lyme disease, a tick-borne il…	Complete, relevant	Lyme carditis	Correct	Yes	The most likely diagnosis is Lyme carditis. The patient's history of a "bug bite" and rash, along with her symptoms of lightheadedness, dyspnea, bradycardia, and normal cardiac silhouette on chest radiograph are consistent with this diagnosis. Lyme carditis is a complication of Lyme disease, which is caused by the bacterium Borrelia burgdorferi and is transmitted through the bite of infected blac…	Complete, relevant	Correct	Low cognitive load
A 42-Year-Old Office Assistant With Chronic Leg and Back Pain	https://reference.medscape.com/viewarticle/878375	Hyperdense renal cyst Renal cell carcinoma Oncocytoma Angiomyolipoma		Images - no description	Renal cell carcinoma	Hyperdense renal cyst	angiomyolipoma	Incorrect	No	Based on the case information provided, the most likely diagnosis is an angiomyolipoma. The reason for this is as follows: 1. History of chronic leg and lower back pain: Angiomyolipomas can be associated with back or flank pain, although the pain may be non-specific. 2. Spinal MRI, CT scanning with and without contrast: The patient underwent these tests to rule out structural issues in the spine …	Incomplete, relevant	Oncocytoma	Incorrect	No	Based on the provided case information, the most likely diagnosis among the given options would be Oncocytoma. The key clues that suggest Oncocytoma are: 1. Absence of flank pain and gross or microscopic hematuria. This reduces the likelihood of certain renal tumors like Renal Cell Carcinoma. 2. Normal metabolic panel findings, including normal creatinine levels, liver function test results, and …	Incomplete, relevant	Renal cell carcinoma	Correct	No	Based on the information provided, the most likely diagnosis for this patient is Renal Cell Carcinoma (RCC). The patient's history of chronic leg and lower back pain, along with the findings of a solid lesion on MRI and a hyperdense mass on CT scan, are suggestive of RCC. Hyperdense renal cysts are rare and typically do not cause symptoms. Oncocytomas are usually asymptomatic and are typically di…	Complete, relevant	Correct	Low cognitive load
Blackout at Rest and Slurring in a Man Afraid of COVID-19	https://reference.medscape.com/viewarticle/946426	Protein-losing enteropathy (eg, celiac disease) Connective tissue disorder (eg, lupus nephritis) Nephrotic syndrome Systemic amyloidosis Diabetic nephropathy and autonomic neuropathy		No images	Systemic amyloidosis	Diabetic nephropathy and autonomic neuropathy	Systemic amyloidosis	Correct	No	The correct diagnosis for this patient is:_x000D_ _x000D_ **Systemic amyloidosis**_x000D_ _x000D_ Here's the rationale:_x000D_ _x000D_ 1. **Clinical presentation**: The patient's symptoms, including palpitations, dizziness, blackouts, and fainting spells (syncope), can be explained by cardiac involvement, specifically, a high incidence of ventricular arrhythmias, and orthostatic hypotension secon…	Complete, relevant	Systemic amyloidosis	Correct	No	The patient in this case is presenting with multiple symptoms and diagnostic findings that point towards a complex and potentially life-threatening condition. To identify the correct diagnosis from the provided options, we need to analyze the key findings:_x000D_ _x000D_ 1. **Pitting pedal edema**, **periorbital edema**, and **macroglossia** are indicative of fluid overload._x000D_ 2. **Proteinur…	Complete, relevant	Systemic amyloidosis	Correct	No	The most likely diagnosis for this patient is systemic amyloidosis. The patient's presentation of normocytic anemia, bilateral pedal edema, periorbital edema, macroglossia, proteinuria, hypoalbuminemia, and hypertrophic cardiomyopathy are all consistent with systemic amyloidosis._x000D_ _x000D_ While the patient does have a history of diabetes mellitus, the degree of proteinuria and hypoalbuminem…	Complete, relevant	Correct	Low cognitive load
Chronic Gastritis, a Lesion, and Weight Loss in a Teenager	https://reference.medscape.com/viewarticle/843821	Complete Fanconi syndrome Sarcoidosis IgA nephropathy Bartter syndrome		Images - no description	Sarcoidosis	Sarcoidosis	Sarcoidosis	Correct	Yes	The correct answer is Sarcoidosis._x000D_ _x000D_ Although the case description does not show classic symptoms of sarcoidosis and the purified protein derivative (PPD) test result is negative, several findings point towards sarcoidosis:_x000D_ 1. Hypercalcemia: Elevated levels of calcium in the blood can be a manifestation of sarcoidosis due to excessive vitamin D production._x000D_ 2. Low parath…	Complete, relevant	Not one of the MCQ options	Incorrect	No	Based on the provided case information, the correct diagnosis is not listed in the MCQ options. However, let's analyze the case to identify the correct diagnosis. The patient has: 1. Chronic gastritis with erosive changes in the antral region, which did not improve with Helicobacter pylori treatment. 2. Mild nephrocalcinosis. 3. Elevated blood urea nitrogen (BUN) and serum creatinine levels. 4. E…	Incomplete, irrelevant	Bartter syndrome	Incorrect	No	Based on the information provided, the most likely diagnosis is Bartter syndrome. Bartter syndrome is a group of autosomal recessive disorders characterized by hypokalemia, metabolic alkalosis, and normal blood pressure despite increased renin and aldosterone levels. The patient's laboratory results show elevated blood urea nitrogen and serum creatinine values, elevated calcium level, low phospho…	Incomplete, relevant	Incorrect	High cognitive load
Clitoromegaly, Amenorrhea, and Hair Loss in a 32-Year-Old	https://reference.medscape.com/viewarticle/945754	Steroid-secreting adrenal tumor Congenital adrenal hyperplasia Steroid cell ovarian tumor Placental aromatase deficiency		Images - description given	Steroid cell ovarian tumor	Steroid-secreting adrenal tumor	Congenital adrenal hyperplasia	Incorrect	No	The correct answer is Congenital adrenal hyperplasia (21-hydroxylase deficiency). Reasoning: - Elevated 17-hydroxyprogesterone (17-OHP) level: This finding is highly suggestive of Congenital Adrenal Hyperplasia (CAH) due to 21-hydroxylase deficiency, an enzyme involved in the conversion of 17-OHP to 11-deoxycortisol in the adrenal glands. The elevated 17-OHP levels can lead to increased levels of…	Incomplete, relevant	steroid-secreting adrenal tumor	Incorrect	Yes	Based on the clinical presentation and laboratory findings, the most likely diagnosis is:_x000D_ _x000D_ Steroid-secreting adrenal tumor._x000D_ _x000D_ Reasoning:_x000D_ _x000D_ 1. **Clinical presentation**: The patient's symptoms include diffuse hair loss on the scalp, increased hair growth on the arms and face, amenorrhea, deepening of the voice, and clitoromegaly. These symptoms are suggestiv…	Incomplete, relevant	Steroid-secreting adrenal tumor	Incorrect	Yes	Based on the information provided in the case, the patient's symptoms and physical examination findings are consistent with virilization due to elevated androgen levels. The laboratory results show significantly elevated levels of DHEA-S, free testosterone, and total testosterone, indicating an androgen-secreting tumor. While congenital adrenal hyperplasia and placental aromatase deficiency can b…	Incomplete, relevant	Incorrect	Moderate cognitive load
A Daily Beer Drinker With Agonizing Gas and Back Pain	https://reference.medscape.com/viewarticle/847160	Gastroesophageal reflux disease Acalculous cholecystitis Acute pancreatitis Perforated peptic ulcer		Images - no description	Perforated peptic ulcer	Perforated peptic ulcer	Acute pancreatitis	Incorrect	No	Based on the patient's symptoms and workup, the most likely diagnosis is: C. Acute pancreatitis. Here's why: 1. **Radiating abdominal pain**: The patient reports a bandlike pattern of pain radiating throughout the upper abdomen and to his back, which is consistent with acute pancreatitis. 2. **Worsening pain when lying flat and improvement when sitting upright**: This pattern is typical of acute …	Incomplete, relevant	acute pancreatitis	Incorrect	No	Based on the provided case information, the most likely diagnosis among the options is: **Acute pancreatitis** Reasoning: - The patient presents with severe abdominal pain that radiates to the back, which is characteristic of pancreatitis. - The pain is exacerbated by lying flat and improved by sitting upright, which is also consistent with pancreatitis. - The patient reports a history of intermi…	Incomplete, relevant	perforated peptic ulcer	Correct	Yes	Based on the patient's symptoms of severe, radiating epigastric pain that is worse when lying flat and slightly better when sitting upright, as well as the physical exam findings of exquisite tenderness, focal rebound tenderness, and guarding in the epigastric and bilateral upper quadrant regions, the most likely diagnosis is a perforated peptic ulcer._x000D_ _x000D_ Here's a breakdown of the oth…	Complete, relevant	Incorrect	low cognitive load
A Former Cocaine User Whose Specialist Told Her She's Dying	https://reference.medscape.com/viewarticle/944870	Surreptitious cocaine use Hyperosmolar hyperglycemic syndrome End-stage renal failure secondary to diabetes mellitus Bradycardia, renal failure, atrioventricular nodal blockade, shock, and hyperkalemia syndrome Chronic pancreatitis		Images - description given	Bradycardia, renal failure, atrioventricular nodal blockade, shock, and hyperkalemia syndrome	Bradycardia, renal failure, atrioventricular nodal blockade, shock, and hyperkalemia syndrome	Bradycardia, renal failure, atrioventricular nodal blockade, shock, and hyperkalemia syndrome	Correct	Yes	The correct answer is: Bradycardia, renal failure, atrioventricular nodal blockade, shock, and hyperkalemia syndrome, but it is most accurately referred to as the 'Hyporeninemic Hypoaldosteronism' is a close fit based on the bradycardia, renal failure but the provided options answer closest is Hyperkalemia with renal dysfunction and bradycardia presenting but most appropriately fits the case of c…	Complete, relevant	Surreptitious cocaine use	Incorrect	No	The correct answer is: A) Surreptitious cocaine use Reasoning: * The patient has a history of drug and tobacco use, but specifically states that she no longer uses illicit drugs and drinks only a small amount of wine on weekends. * The laboratory findings indicate severe hyperkalemia (potassium: 5.7 mEq/L) and acute kidney injury (eGFR: 13 mL/min/1.73 m2, elevated BUN and creatinine levels). * Th…	Incomplete, irrelevant	Bradycardia, renal failure, atrioventricular nodal blockade, shock, and hyperkalemia syndrome	Correct	Yes	The correct answer is: Bradycardia, renal failure, atrioventricular nodal blockade, shock, and hyperkalemia syndrome._x000D_ _x000D_ This patient presents with a constellation of findings including bradycardia, renal failure, atrioventricular nodal blockade, and hyperkalemia. These findings are associated with a condition known as "bradycardia, renal failure, atrioventricular nodal blockade, shoc…	Complete, relevant	Correct	Moderate cognitive load

## Sheet: Cases - no images
MedScape Cases	Case Link	MCQ options	Case info	Radiology images (Karolina)	Correct answer	Most answered	LLM1 (llama-3.1-70b-versatile)	Answer right	Correlate with most popular answer	Long answer	Quality of medical information	LLM2 (llama-3.1-8b-instant)	Answer right	Correlate with most popular answer	Long answer	Quality of medical information	LLM3 (mixtral-8x7b-32768)	Answer right	Correlate with most popular answer	Long answer	Quality of medical information	ChatGPT	Cognitive Load Theory (original paper)
Internal Medicine Case Challenge: A Teacher’s Assistant With Bipolar Disorder Has Lung Problems	https://reference.medscape.com/viewarticle/984951	Lupus nephritis Interstitial nephritis Antiphospholipid syndrome nephropathy Thrombotic thrombocytopenic purpura	A 46-year-old woman (G1P1) with a history of congenital splenomegaly and thrombocytopenia, who follows up with the hematology service, presents to the hospital as a transfer for worsening lung infiltrates. The patient also has a history of asthma, bipolar disorder, migraines, and recurrent lower-extremity deep venous thrombosis (DVT), with two positive tests for lupus anticoagulant (12 weeks apar…	No images	Antiphospholipid syndrome nephropathy	Lupus nephritis	Antiphospholipid syndrome nephropathy	Correct	No	The correct answer is Antiphospholipid syndrome nephropathy and Lupus nephritis._x000D_ _x000D_ Although the patient was diagnosed with Lupus (due to a high ANA and dsDNA titre), she had had multiple DVTs and this alongside her rising creatinine and renal biopsy demonstrating TMA suggests the diagnosis of Antiphospholipid syndrome nephropathy._x000D_ _x000D_ The renal biopsy is suggestive of two …	Complete, relevant	Lupus nephritis	Incorrect	Yes	The correct answer is: A. Lupus nephritis Explanation: The patient's presentation, laboratory results, and renal biopsy findings are consistent with systemic lupus erythematosus (SLE) and lupus nephritis. Key findings that support this diagnosis include: 1. Clinical presentation: The patient has a history of oral ulcers, joint pain, and rash, which are common manifestations of SLE. 2. Laboratory …	Incomplete, relevant	Thrombotic thrombocytopenic purpura (TTP)	Incorrect	No	The correct answer is: Thrombotic thrombocytopenic purpura (TTP). The patient's presentation of worsening fatigue, fevers, poor appetite, intermittent abdominal pain, oral ulcers, swelling and erythema of the bilateral wrists and joints, decreased breath sounds with crackles, leukopenia with thrombocytopenia, elevated C-reactive protein and erythrocyte sedimentation rate, positive antinuclear ant…	Incomplete, relevant	Incorrect	Low Cognitive Load
A 27-Year-Old Factory Worker With Incontinence and Imbalance	https://reference.medscape.com/viewarticle/984950	Multiple sclerosis Familial hypercholesterolemia Adrenomyeloneuropathy Adrenoleukodystrophy	A 27-year-old man reports recent balance problems and several episodes of bladder incontinence. He is a factory assembly worker and has no difficulty using his hands for repetitive tasks at work; however, he feels off balance when he walks. He says that he is not dizzy. He explains that his legs feel stiff, and it seems as if he is going to fall. He has had at least three episodes of bladder inco…	No images	Adrenomyeloneuropathy	Adrenomyeloneuropathy	Adrenomyeloneuropathy	Correct	Yes	The correct answer is Adrenomyeloneuropathy. Explanation: The patient's symptoms, such as balance problems, bladder incontinence, and spasticity in his legs, along with the lumbar spine MRI showing demyelination of the lateral dorsal columns, suggest a neurodegenerative disorder. The elevated plasma very long-chain fatty acid (VLCFA) levels, particularly the C26:0 level, are highly suggestive of …	Complete, relevant	Adrenomyeloneuropathy	Correct	Yes	The correct answer is Adrenomyeloneuropathy._x000D_ _x000D_ Explanation:_x000D_ _x000D_ 1. **Clinical Presentation**: The patient's symptoms of balance problems, lower extremity stiffness, and bladder incontinence are suggestive of a neurodegenerative disorder affecting the spinal cord._x000D_ _x000D_ 2. **Neurologic Examination**: The findings of brisk reflexes with upgoing toes (Babinski sign) …	Complete, relevant	Adrenomyeloneuropathy	Correct	Yes	The correct answer is Adrenomyeloneuropathy (AMN)._x000D_ _x000D_ The patient's symptoms of balance problems, bladder incontinence, brisk reflexes of the lower extremities, upgoing toes, and spasticity in the lower extremities, along with the MRI findings of demyelination of the lateral dorsal columns at several levels, are indicative of a long-chain fatty acid disorder such as adrenomyeloneuropa…	Complete, relevant	Correct	Moderate Cognitive Load (VLCFA, demyelination, hormone levels)
Cardio Case Challenge: A 17-Year-Old in Cardiac Arrest After Collision Playing Sports	https://reference.medscape.com/viewarticle/724047	Hypertrophic cardiomyopathy Myocardial infarction Commotio cordis Long-QT syndrome	The emergency department (ED) receives a paramedic call reporting a 10-minute estimated time of arrival for a 17-year-old boy who was found in cardiac arrest after a blow to the chest. The patient has regained spontaneous circulation and is currently awake and alert. A rhythm strip faxed to the ED before the patient's arrival shows ventricular fibrillation, with subsequent conversion to a normal …	Images - description given	Commotio cordis	Commotio cordis	Commotio cordis	Correct	Yes	The correct answer is Commotio cordis._x000D_ _x000D_ Commotio cordis is a well-established cause of sudden cardiac death in young athletes. The condition occurs when the chest is struck with a blunt force, causing ventricular fibrillation. The case description of the patient being elbowed in the chest while trying to catch a baseball, followed by immediate collapse and ventricular fibrillation, …	Complete, relevant	Commotio cordis	Correct	Yes	Based on the case information provided, the most likely diagnosis is:_x000D_ _x000D_ **Commotio cordis**_x000D_ _x000D_ Here's why:_x000D_ _x000D_ - The patient was a healthy 17-year-old boy with no significant past medical or family history._x000D_ - He was involved in a baseball-related injury where he was hit in the chest with a baseball, which can lead to a sudden loss of cardiac function._x0…	Complete, relevant	Commotio cordis	Correct	Yes	Based on the case information provided, the most likely diagnosis for this patient is Commotio cordis. Commotio cordis is a disorder characterized by a sudden, fatal cardiac arrest that occurs as a result of a blow to the chest, which happens to cause ventricular fibrillation. The patient described in the case was a 17-year-old boy who experienced cardiac arrest after being elbowed in the chest w…	Complete, relevant	Correct	Low Cognitive Load
A 21-Year-Old Man With Epigastric Pain After a Wild Party	https://reference.medscape.com/viewarticle/729899	External monitoring device Radiologic artifact Foreign-body ingestion An implanted medical device	A 21-year-old man presents to the emergency department with a 10-hour history of epigastric pain that is radiating to his chest. The pain is constant, localized, and sharp in nature. He was at what he describes as a "wild party" the previous night. He states that he drank alcoholic beverages but did not use any illicit drugs. He has no associated nausea, vomiting, or indigestion. He has not exper…	Images - description given	Foreign-body ingestion	Foreign-body ingestion	Foreign-body ingestion	Correct	Yes	Based on the patient's symptoms and diagnostic findings, the correct answer is:_x000D_ _x000D_ Foreign-body ingestion_x000D_ _x000D_ Explanation:_x000D_ - The patient presented with epigastric pain radiating to the chest after a history of partying and possible excessive drinking, which may lead to accidental ingestion of a foreign object._x000D_ - The abdominal examination revealed a slightly te…	Complete, relevant	Foreign-body ingestion	Correct	Yes	Based on the provided case information, the most likely diagnosis for the radio-opaque shadow in the central lower chest/epigastrium region is:_x000D_ _x000D_ Foreign-body ingestion_x000D_ _x000D_ This is because the 21-year-old man attended a "wild party" the previous night, consumed alcoholic beverages, and lost his memories due to binge-drinking. It is possible that while he was intoxicated, h…	Complete, relevant	Foreign-body ingestion	Correct	Yes	The most likely diagnosis is Foreign-body ingestion. The patient's history of attending a party and consuming alcohol, along with the presence of a radio-opaque shadow in the central lower chest/epigastrium region on chest and abdominal x-rays, suggest the possibility of a foreign body ingestion. The patient's symptoms and physical examination findings are nonspecific and do not suggest a more ur…	Complete, relevant	Correct	Low Cognitive Load
A 19-Year-Old With Hypercholesterolemia, Transaminitis, and IBD	https://reference.medscape.com/viewarticle/984871	Hepatitis B virus infection Autoimmune hepatitis Primary biliary cholangitis Primary sclerosing cholangitis Lysosomal acid lipase deficiency	A 19-year-old who received a diagnosis of ileocolonic Crohn's disease at age 5 years is referred by his primary pediatrician after laboratory studies performed at his annual visit revealed dyslipidemia and elevated liver enzyme levels. A fasting lipid panel demonstrated an elevated total cholesterol level of 232 mg/dL (reference range, < 170 mg/dL), a triglyceride level of 125 mg/dL (reference ra…	Images - description given	Primary sclerosing cholangitis	Autoimmune hepatitis	Autoimmune Hepatitis	Incorrect	Yes	The most likely diagnosis in this case is Autoimmune Hepatitis, though some other conditions can cause such lab abnormalities. To make a diagnosis the following is the sequence of thoughts to be followed: The patient has elevated total cholesterol (232 mg/dL), triglycerides (125 mg/dL), low-density lipoprotein (LDL) cholesterol (114 mg/dL), AST (192 U/L), ALT (149 U/L), and alkaline phosphatase (…	Incomplete, relevant	Autoimmune Hepatitis	Incorrect	Yes	To determine the correct answer, let's analyze the given information and lab results._x000D_ _x000D_ The patient is a 19-year-old with a history of ileocolonic Crohn's disease, and he recently presented with elevated liver enzyme levels, dyslipidemia, and an enlarged liver. The differential diagnosis includes various liver diseases, as listed in the options._x000D_ _x000D_ Lab results:_x000D_ _x0…	Incomplete, relevant	Not one of the MCQ options	Incorrect	No	Based on the information provided, the patient's symptoms and lab results are not consistent with hepatitis B virus infection, autoimmune hepatitis, primary biliary cholangitis, or primary sclerosing cholangitis. The patient's negative serology results for hepatitis viruses A, B, and C and negative ANA, anti-smooth muscle antibody, and antimitochondrial antibody also support this. The patient's s…	Incomplete, irrelevant	Correct	Moderate Cognitive Load
Emergency Med Case Challenge: A 46-Year-Old Beauty Pageant Winner With Sudden Blindness	https://reference.medscape.com/viewarticle/984870	Retinal ischemia secondary to antiphospholipid antibodies Idiopathic intracranial hypertension (pseudotumor cerebri) Sequelae from migraine Central retinal artery occlusion from dermal fillers	A 46-year-old woman presents to the emergency department (ED) with sudden-onset blindness in her right eye. She states that her vision suddenly diminished that night. All she could discern were vague shadows. The patient confirms sudden unilateral vision loss; however, she reports no fever, headache, tinnitus, eye pain, diplopia, palpitations, chest discomfort, nausea, vomiting, numbness or tingl…	Images - description given	Central retinal artery occlusion from dermal fillers	Central retinal artery occlusion from dermal fillers	Sequelae from migraine	Incorrect	No	Based on the case information provided, the correct answer is: Sequelae from migraine (e.g. ophthalmic migraine, bilateral or monocular blindness of migraine). Key points supporting this diagnosis: 1. Sudden onset of unilateral vision loss without other symptoms such as fever or eye pain. 2. Absence of evidence for stroke or cerebral ischemia on imaging studies (head CT, CT angiography of the hea…	Incomplete, relevant	Central retinal artery occlusion from dermal fillers	Correct	Yes	Based on the provided information, the most likely diagnosis is:_x000D_ _x000D_ **A. Central retinal artery occlusion from dermal fillers**_x000D_ _x000D_ Explanation:_x000D_ _x000D_ 1. Sudden onset of unilateral visual loss in the right eye is described._x000D_ 2. No fever, headache, tinnitus, eye pain, diplopia, palpitations, chest discomfort, nausea, vomiting, numbness or tingling, loss of sen…	Complete, relevant	Central retinal artery occlusion from dermal fillers	Correct	Yes	Central retinal artery occlusion from dermal fillers_x000D_ _x000D_ The patient's sudden unilateral vision loss, normal NIHSS score, and normal brain imaging results suggest a problem localized to the eye itself, rather than a stroke or brain disorder. The presence of a diffuse white pallor on the retina of the affected eye, along with the patient's history of cosmetic procedures, raises suspicio…	Complete, relevant	Incorrect	Low Cognitive Load
Gastro Case Challenge: Excruciating Abdominal Pain in a Woman Taking Benzodiazepines and Narcotics	https://reference.medscape.com/viewarticle/882400	Primary epiploic appendagitis Acute omental infarction Mesenteric panniculitis Appendicitis	A 51-year-old woman presents with severe abdominal pain. She states that the pain started 9 months ago and occurs about every 3-4 weeks, with each episode lasting 2-3 days at a time. She describes the pain as "excruciating" when it occurs, causing her to double over, and it is diffuse across the abdomen. Although no episodes of emesis have occurred, severe nausea is associated with the pain. The …	Images - description given	Primary epiploic appendagitis	Mesenteric panniculitis	Acute omental infarction	Incorrect	No	Based on the given case information, the most likely diagnosis is Acute omental infarction. Reasoning: 1. The patient's symptoms started 9 months ago, with severe abdominal pain that occurs every 3-4 weeks, lasting 2-3 days at a time. This pattern suggests an intermittent or episodic condition. 2. The patient has undergone multiple diagnostic tests (CT scans and colonoscopy) that were unremarkabl…	Incomplete, relevant	Primary epiploic appendagitis	Correct	No	Based on the provided case information, the most likely diagnosis is Primary epiploic appendagitis. _x000D_ _x000D_ Primary epiploic appendagitis is characterized by inflammation of a small structure called an epiploonic appendage, which is a small diverticulum-like structure that sticks out from the surface of the colon or the omentum (a layer of fatty tissue covering the abdominal organs). This…	Complete, relevant	Primary epiploic appendagitis	Correct	No	The most likely diagnosis for this patient based on the given information is Primary epiploic appendagitis. The patient's recurring abdominal pain every 3-4 weeks, lasting for 2-3 days, and occurring without any alleviating or aggravating factors, as well as her normal physical examination findings, are suggestive of this diagnosis. Additionally, her previous unremarkable imaging studies, includi…	Complete, relevant	Incorrect	Moderate Cognitive Load
A Teenager Shot Multiple Times Develops Further Complications	https://reference.medscape.com/viewarticle/888178	Dissecting aortic aneurysm Pulmonary embolism Hemothorax Empyema Pneumothorax Disseminated intravascular coagulation Exudative pleural effusion	A 19-year-old has developed a loculated pleural effusion after a percutaneous pigtail catheter was inserted into the right side of his chest 5 weeks after polytrauma from multiple gunshot wounds. Minimal output from the chest tube prompted interventional radiology to begin daily tissue plasminogen activator (tPA) administration through the pigtail catheter 2 days ago. The patient describes diffus…	Images - description given	Hemothorax	Hemothorax	Hemothorax	Correct	Yes	The best answer is Hemothorax. _x000D_ _x000D_ The key findings in the case that point to hemothorax are:_x000D_ _x000D_ 1. The development of a loculated pleural effusion with high-density material, as seen on the CT scan. High-density material is often indicative of blood._x000D_ 2. The pigtail catheter is in the anterior superior portion of the fluid collection, which is consistent with the ad…	Complete, relevant	Hemothorax	Correct	Yes	Based on the provided case information, the most likely diagnosis is:_x000D_ _x000D_ Hemothorax_x000D_ _x000D_ The clues that point towards this diagnosis include:_x000D_ _x000D_ 1. Acute increase in density at the pigtail catheter site on the chest radiograph, indicating possible bleeding._x000D_ 2. The presence of high-density material and layering on the CT scan, which is suggestive of blood i…	Complete, relevant	Hemothorax	Correct	Yes	Based on the case information provided, the most likely diagnosis is hemothorax. This is suggested by the patient's history of multiple gunshot wounds, the location of the pigtail catheter in a right-sided pleural effusion, the presence of serosanguinous output from the chest tube, the acute increase in density on chest radiography, and the expanding loculated right pleural effusion with high-den…	Complete, relevant	Correct	Moderate Cognitive Load
After Consuming Alcohol With Raw Beef, a Man Has Seizure, Pain	https://reference.medscape.com/viewarticle/984679	Anthrax Listeriosis Clostridium perfringens sepsis Botulism	A 55-year-old man who has had a high-grade fever, abdominal pain, and loose stools for 1 week is brought to the emergency department. He describes the abdominal pain as diffuse and colicky. The fever is associated with chills and rigors and is alleviated by antipyretics. He reports that the stools are watery and large in volume and have been associated with the passage of blood for the past 3 day…	No images	Anthrax	Clostridium perfringens sepsis	Anthrax	Correct	No	Based on the case information, the most likely diagnosis is: <Answer>Anthrax</Answer> Reasoning: - The patient's symptoms (high-grade fever, abdominal pain, and loose stools with blood for the past 3 days) and complications (hemorrhages in the right cerebral hemisphere, multiple organ dysfunction, and hemorrhagic fluid on abdominal paracentesis) suggest a severe bacterial infection. - The patient…	Complete, relevant	Clostridium perfringens sepsis	Incorrect	Yes	Based on the provided symptoms and lab results, the most likely diagnosis is Clostridium perfringens sepsis. The key clues that support this diagnosis include: 1. High-grade fever, abdominal pain, and loose stools, which suggests a gastrointestinal infection. 2. The consumption of raw beef 10 days earlier, which is a common risk factor for Clostridium perfringens food poisoning. 3. Bilateral basa…	Incomplete, relevant	Clostridium perfringens sepsis	Incorrect	Yes	The correct answer is Clostridium perfringens sepsis. The patient's symptoms, including high-grade fever, abdominal pain, and watery diarrhea with blood, along with the recent consumption of raw beef, are consistent with a diagnosis of Clostridium perfringens sepsis. Additionally, the laboratory results show evidence of disseminated intravascular coagulation (DIC) and severe sepsis, which are als…	Incomplete, relevant	Incorrect	High Cognitive Load
Fingernail, Toenail Changes and Flank Pain in a 20-Year-Old	https://reference.medscape.com/viewarticle/913911	Tuberous sclerosis Neurofibromatosis type 1 Neurofibromatosis type 2 Sturge-Weber syndrome	A 20-year-old woman presents with a 2-week history of bilateral flank pain and episodic vomiting. In addition, she has malar angiofibromas on her face, a leathery patch of skin on her lower back, and periungual fibromas on her fingers and toes. She has no history of fever, dysuria, polyuria, hematuria, or urinary urgency. She was diagnosed with epilepsy in early childhood and has taken multiple a…	Images - description given	Tuberous sclerosis	Tuberous sclerosis	Tuberous sclerosis	Correct	Yes	The correct answer is: Tuberous sclerosis._x000D_ _x000D_ Explanation:_x000D_ The patient presents with characteristic features of tuberous sclerosis complex (TSC), a genetic disorder that affects multiple organs. The key findings include:_x000D_ _x000D_ 1. Malar angiofibromas on the face, which are a common dermatologic finding in TSC._x000D_ 2. Periungual fibromas on fingers and toes, which are…	Complete, relevant	Tuberous sclerosis	Correct	Yes	The correct answer is Tuberous sclerosis._x000D_ _x000D_ This condition is characterized by the presence of specific clinical manifestations:_x000D_ _x000D_ 1. **Renal Angiomyolipomas**: The patient has bilateral large, well-defined lobulated mass lesions with soft tissue and fat density areas, which are consistent with renal angiomyolipomas seen in tuberous sclerosis._x000D_ 2. **Malar Angiofibr…	Complete, relevant	Tuberous sclerosis	Correct	Yes	Based on the information provided, the patient's symptoms and radiologic findings are consistent with tuberous sclerosis. The presence of malar angiofibromas, a leathery patch of skin on her lower back (shagreen patch), and periungual fibromas are major diagnostic criteria for tuberous sclerosis. Additionally, the contrast-enhanced CT of the abdomen revealing bilateral renal angiomyolipomas and t…	Complete, relevant	Incorrect	Moderate Cognitive Load
Dermatology Case Challenge: Colorful Skin Patches on a Man With Fatigue Who Smokes Cigars	https://reference.medscape.com/viewarticle/983918	Cutaneous sarcoidosis Carotenemia Normolipemic plane xanthoma Lipoid proteinosis Necrobiotic xanthogranuloma	An 80-year-old man presents to a dermatology clinic for skin screening and treatment of large "golden" patches on his chest and shoulders. The yellow-orange patches are asymptomatic but have steadily deepened in color and have progressed in extent. After his wife first noticed the patches 6 months ago, he was evaluated by a dermatologist and underwent a punch biopsy of a representative patch. On …	Images - description given	Normolipemic plane xanthoma	Normolipemic plane xanthoma	Normolipemic plane xanthoma	Correct	Yes	Based on the provided case, the most appropriate diagnosis is normolipemic plane xanthoma (NLPX). _x000D_ _x000D_ Normolipemic plane xanthoma is a benign skin condition characterized by the deposition of lipid-laden macrophages in the dermis and is often associated with underlying conditions such as multiple myeloma, as mentioned in the case._x000D_ _x000D_ The other options are not suitable for …	Complete, relevant	Normolipemic plane xanthoma	Correct	Yes	The correct answer is Normolipemic plane xanthoma._x000D_ _x000D_ Normolipemic plane xanthoma is a condition characterized by the presence of yellow-orange, flat plaques or patches on the skin, often on the torso, shoulders, and upper arms. These lesions are caused by the accumulation of lipid-laden macrophages in the dermis. The key distinguishing feature of normolipemic plane xanthoma is that i…	Complete, relevant	Normolipemic plane xanthoma	Correct	Yes	The correct answer is Normolipemic plane xanthoma._x000D_ _x000D_ The patient's skin findings of symmetric, yellow-orange thin plaques on the upper torso and arms, along with a normal lipid profile, are consistent with normolipemic plane xanthomas. Normolipemic plane xanthomas are caused by the deposition of lipids in the dermis, typically in patients with underlying disorders such as monoclonal …	Complete, relevant	Correct	Moderate Cognitive Load
Diarrhea, PPI Use, and Pain in a Restaurant Worker From Mexico	https://reference.medscape.com/viewarticle/983917	Tropical sprue Celiac disease Peptic ulcer disease Inflammatory bowel disease Malabsorption from chronic pancreatitis	A 32-year-old man with no significant medical history has had diarrhea for the past 6 months. Because of the diarrhea and abdominal pain, he recently went to the emergency department (ED), where he underwent a CT of the abdomen and pelvis, which was unremarkable. During the ED visit, he described having three to four loose bowel movements per day (sometimes watery), with nausea, burning, and epig…	Images - description given	Peptic ulcer disease	Inflammatory bowel disease	Tropical sprue	Incorrect	No	The correct answer is Tropical sprue. Reasoning: - Celiac disease is unlikely due to a normal tissue transglutaminase IgA antibody and the patient having no response to gluten withdrawal. - The patient is already on a PPI for suspected peptic ulcer disease, but the response was only somewhat and also previous mentioned not having heartburn which makes this less likely. - Inflammatory bowel diseas…	Incomplete, relevant	Inflammatory bowel disease (IBD)	Incorrect	No	Based on the provided case information, let's analyze the possible answers and eliminate the less likely options. 1. **Tropical sprue:** Tropical sprue is a rare condition that causes malabsorption, particularly in people who have traveled to or live in tropical regions. However, there is no clear evidence in the provided case to support this diagnosis, such as recent travel to a tropical area or…	Incomplete, relevant	Tropical sprue	Incorrect	No	Based on the patient's history, symptoms, and laboratory results, the most likely diagnosis is tropical sprue. Here's a breakdown of why the other options are less likely: * Tropical sprue: This is a malabsorptive disorder that occurs in tropical and subtropical regions, often associated with poor hygiene and dietary factors. It can present with chronic diarrhea, abdominal pain, and weight loss. …	Incomplete, relevant	Correct	Moderate Cognitive Load
A Woman With AF After Husband’s Death, Grandkids’ Drug Abuse	https://reference.medscape.com/viewarticle/936740	Right-to-left cardiac shunting Obstructive sleep apnea Depression Vocal cord granuloma Hypothyroidism	A 72-year-old woman presents with a 3-year history of severe exhaustion and fatigue. She has hypertension, which has been difficult to control despite her use of four antihypertensive medications. She also has poorly controlled type 2 diabetes, which has required increasing doses of insulin. In addition, the patient recently received a diagnosis of paroxysmal atrial fibrillation. She attributes h…	Images - description given	Obstructive sleep apnea	Obstructive sleep apnea	Obstructive sleep apnea	Correct	Yes	The best answer is Obstructive sleep apnea._x000D_ _x000D_ Explanation:_x000D_ The patient's history of snoring ("like a drunken sailor"), as described by her daughter, and the physical examination findings, particularly the nodularity of the floor of the mouth and the large bony hard masses within the mandible and hard palate, suggest that the patient has a narrow airway. The modified Mallampati…	Complete, relevant	Obstructive sleep apnea	Correct	Yes	The correct answer is: Obstructive sleep apnea._x000D_ _x000D_ Explanation:_x000D_ _x000D_ The patient presents with severe exhaustion and fatigue, poorly controlled hypertension and type 2 diabetes, and a recent diagnosis of paroxysmal atrial fibrillation, all of which can be attributed to her symptoms of obstructive sleep apnea (OSA). Key findings include:_x000D_ _x000D_ - The patient has a his…	Complete, relevant	Obstructive sleep apnea	Correct	Yes	The most likely diagnosis for this patient is Obstructive sleep apnea._x000D_ _x000D_ Here are the reasons:_x000D_ _x000D_ * The patient has a history of difficult intubation and snoring loudly, which are common symptoms of obstructive sleep apnea (OSA)._x000D_ * Her Epworth Sleepiness Scale score is 9, indicating a high likelihood of excessive daytime sleepiness, a common symptom of OSA._x000D_ …	Complete, relevant	Correct	Low Cognitive Load
Emergency Med Case Challenge: Hemorrhoids, Urinary and Blood Infections in a Woman With Rigors	https://reference.medscape.com/viewarticle/885566	Diverticulitis Aortoenteric fistula Urinary tract infection Bacterial endocarditis	A 73-year-old woman presents to the emergency department (ED) with fever, chills, and night sweats. Approximately 3 weeks ago, she was hospitalized for hematochezia and fever; urine cultures from that hospitalization had grown Escherichia coli, and the blood cultures were positive for Serratia marcescens. The workup during that initial hospitalization also included transthoracic echocardiography …	Images - description given	Aortoenteric fistula	Aortoenteric fistula	Aortoenteric fistula	Correct	Yes	Based on the patient's symptoms, laboratory findings, and imaging results, the most likely diagnosis is an Aortoenteric fistula (option B)._x000D_ _x000D_ Reasoning:_x000D_ - The patient had a history of abdominal aortic aneurysm repair with aortobifemoral bypass grafting, which increases the risk of developing an aortoenteric fistula._x000D_ - The patient presents with signs of sepsis, including…	Complete, relevant	bacterial endocarditis	Incorrect	No	Based on the provided case information, the most likely diagnosis is bacterial endocarditis. The key points that support this diagnosis are: 1. **Recent fever, chills, and night sweats**: These symptoms are indicative of an ongoing infection. 2. **Previous positive blood cultures**: The initial hospitalization three weeks ago revealed positive blood cultures for Serratia marcescens and later in t…	Incomplete, relevant	Aortoenteric fistula	Correct	Yes	Based on the information presented, the most likely diagnosis is an aortoenteric fistula. This is suggested by the patient's history of abdominal aortic aneurysm and prior aortobifemoral bypass grafting, as well as the recent onset of gastrointestinal bleeding and sepsis with multiple positive blood cultures (alpha-hemolytic Streptococcus and Candida glabrata). The negative workup for other sourc…	Complete, relevant	Correct	Moderate Cognitive Load
Morning Stiffness, Dry Eyes, Back Pain in a Fit 58-Year-Old	https://reference.medscape.com/viewarticle/983148	Reactive arthritis Ankylosing spondylitis Psoriatic arthritis Spondylitis associated with inflammatory bowel disease Synovitis, acne, pustulosis, hyperostosis, osteitis (SAPHO) syndrome	Six months ago, a 58-year-old woman presented with a 1-year history of bilateral sternoclavicular joint swelling and stiffness. She reported mild pain and stiffness of her shoulders and upper back as well as 1-2 hours of morning stiffness that lessened by the end of the day. Ibuprofen provided partial relief. Working out also helped alleviate her symptoms; however, the affected joints became sore…	Images - description given	Ankylosing spondylitis	Reactive arthritis	Synovitis, acne, pustulosis, hyperostosis, osteitis (SAPHO) syndrome	Incorrect	No	The correct answer is Synovitis, acne, pustulosis, hyperostosis, osteitis (SAPHO) syndrome. Although the patient does not have the classical symptoms of SAPHO syndrome, such as acne, pustulosis, or anterior uveitis, the characteristics of her presentation point towards SAPHO syndrome: 1. Bilateral sternoclavicular joint swelling and pain that responded well to NSAIDs initially. 2. The presence of…	Incomplete, irrelevant	Synovitis, acne, pustulosis, hyperostosis, osteitis (SAPHO) syndrome	Incorrect	No	To solve this case, we will analyze the clinical presentation, laboratory results, and imaging studies. The patient's clinical presentation is characterized by: 1. Bilateral sternoclavicular joint swelling and stiffness that resolved with NSAIDs. 2. Progressive worsening of bilateral shoulder pain, with restriction of range of motion (shoulder abduction limited to 30-40 degrees). 3. Bilateral kne…	Incomplete, relevant	Ankylosing Spondylitis	Correct	No	The most likely diagnosis is Ankylosing Spondylitis. The patient is a 58-year-old woman who presented with a 1-year history of sternoclavicular joint swelling and stiffness, which resolved with NSAIDs. However, she reports worsening of her bilateral shoulder pain, with restriction of range of motion, significant bilateral knee pain and stiffness, especially in the morning, as well as morning stif…	Complete, relevant	Incorrect	Moderate Cognitive Load
Gastro Case Challenge: A Coffee Drinker With Chronic Diarrhea, Epigastric Pain, and Fever	https://reference.medscape.com/viewarticle/983307	Acute cholecystitis Acute pancreatitis Chronic hepatitis due to fatty liver disease Chronic pancreatitis associated with diverticulosis Inflammatory bowel disease associated with biliary complications	A 60-year-old man presents with severe abdominal pain, mainly in the epigastrium and right hypochondrium, which is associated with fever of 1 week's duration. He also reports that fatigue and headache accompany the fever. For the past year, the patient has had chronic diarrhea and abdominal pain. The diarrhea is mildly loose, with two to three nonbloody bowel movements per day. The diarrhea incre…	Images - description given	Chronic pancreatitis associated with diverticulosis	Inflammatory bowel disease associated with biliary complications	Chronic pancreatitis associated with diverticulosis	Correct	No	The best answer is Acute cholecystitis is not correct as it is negated by the absence of gallstones and a normal gallbladder wall on ultrasound. Another option is Chronic pancreatitis associated with diverticulosis is not correct because diverticulosis does not have an association with chronic pancreatitis based on the case. _x000D_ _x000D_ Considering the patient's presentation which looks mainl…	Complete, relevant	Not one of the MCQ options	Incorrect	No	The most likely diagnosis for this 60-year-old man is acute cholecystitis. _x000D_ _x000D_ Reasons to support this diagnosis:_x000D_ _x000D_ 1. **Severe abdominal pain and jaundice**: The patient presents with severe epigastric and right hypochondriac abdominal pain, which is consistent with acute cholecystitis. The jaundice and yellowish skin discoloration are also indicative of biliary obstruct…	Incomplete, irrelevant	Acute cholecystitis	Incorrect	No	The correct answer is Acute cholecystitis. The patient's presentation of severe abdominal pain in the epigastrium and right hypochondrium, associated with fever and jaundice, along with laboratory results showing elevated liver enzymes, bilirubin, and alkaline phosphatase, suggest acute cholecystitis. The ultrasound result of biliary radical dilation and common bile duct dilation, which measures …	Incomplete, relevant	Correct	Moderate Cognitive Load
Oncology Case Challenge: A Construction Worker Who Drinks Daily Has an Eyelid Lesion	https://reference.medscape.com/viewarticle/882771	Melanoma in situ Squamous cell carcinoma in situ Extramammary Paget disease Merkel cell carcinoma in situ Cutaneous T-cell lymphoma	A 76-year-old man with a medical history of multiple cutaneous basal cell carcinomas presents with a lesion on his right lateral lower eyelid. The lesion was noted by an optometrist approximately 8 months ago, during a routine eye examination. It appeared to be slow-growing. The clinical impression was basal cell carcinoma. The lesion was biopsied at an outside facility, and the patient was refer…	Images - description given	Merkel cell carcinoma in situ	Squamous cell carcinoma in situ	Extramammary Paget disease	Incorrect	No	Based on the information provided, the correct answer is: Extramammary Paget disease. The key findings supporting this diagnosis are: 1. The presence of atypical cells in the epidermis, with prominent pagetoid upward migration, and a lack of dermal invasion. 2. Immunohistochemical studies showing positivity for cytokeratin 20, high-molecular-weight cytokeratin, and BerEp4. 3. The atypical cells w…	Incomplete, relevant	Extramammary Paget disease	Incorrect	No	Based on the provided clinical information and immunohistochemical studies, the most likely diagnosis is: A. Extramammary Paget disease Rationale: 1. The clinical impression was initially basal cell carcinoma, but subsequent biopsy and resection reveal a predominantly intraepidermal proliferation of atypical cells, which is unusual for basal cell carcinoma. 2. The atypical cells are described as …	Incomplete, relevant	Extramammary Paget disease	Incorrect	No	The correct answer is Extramammary Paget disease._x000D_ _x000D_ The patient's clinical presentation, physical examination, and histopathological findings are consistent with Extramammary Paget disease (EMPD). EMPD is a rare intraepithelial adenocarcinoma that typically involves apocrine gland-bearing skin, such as the vulva, perianal area, and axilla. However, it can also occur in other areas of…	Incomplete, relevant	Correct	High Cognitive Load
A 22-Year-Old Football Player Who Collapsed Has Urine Changes	https://reference.medscape.com/viewarticle/889517	Intravascular hemolysis Septicemia Heat stroke or exercise-induced rhabdomyolysis Polymyositis Genetic dystrophy-induced rhabdomyolysis	A 22-year-old man presents to the emergency department after collapsing on a college football field about 45 minutes earlier, after doing several 50-yard sprints. He describes aching pain in his muscles and feeling weak and lightheaded. He is not sure whether he lost consciousness. He felt dizzy and was confused after the event. No seizure activity was observed. The patient says that he felt well…	Images - description given	Heat stroke or exercise-induced rhabdomyolysis	Heat stroke or exercise-induced rhabdomyolysis	Heat stroke or exercise-induced rhabdomyolysis	Correct	Yes	The correct answer is: C - Heat stroke or exercise-induced rhabdomyolysis._x000D_ _x000D_ Explanation: _x000D_ _x000D_ The patient presented with symptoms of muscle aching pain, weakness, and lightheadedness after engaging in intense physical activity on a hot day. The key findings include:_x000D_ _x000D_ * Elevated creatine phosphokinase (CPK) level: 12,976 IU/L, which is significantly higher th…	Complete, relevant	Heat stroke or exercise-induced rhabdomyolysis	Correct	Yes	Based on the case information provided, the most likely diagnosis for the 22-year-old athlete who presented to the emergency department after collapsing during a football game is:_x000D_ _x000D_ **C. Heat stroke or exercise-induced rhabdomyolysis**_x000D_ _x000D_ The evidence supporting this diagnosis includes:_x000D_ _x000D_ 1. **Clinical presentation**: The patient's collapse during intense exe…	Complete, relevant	Heat stroke or exercise-induced rhabdomyolysis	Correct	Yes	The most likely diagnosis in this case is Heat stroke or exercise-induced rhabdomyolysis. The patient's history of participating in strenuous physical activity in a hot and humid environment, along with the symptoms of muscle aches, weakness, lightheadedness, and dark urine, are consistent with this diagnosis. The laboratory results also support this diagnosis, as the patient's creatinine phospho…	Complete, relevant	Incorrect	Moderate Cognitive Load
A Woman With Multiple New Sexual Partners Has Fatigue, Pain	https://reference.medscape.com/viewarticle/982433	Acute fatty liver of pregnancy Preeclampsia Normal pregnancy Acute hepatitis C Chronic hepatitis C	A 29-year-old woman presents with a 2-week history of fatigue, nausea, and muscle aches. She attributes her symptoms to pregnancy after a home test was positive 1 week ago. This is her first pregnancy. She has regular periods and is confident in the date of her last menstrual period (LMP). Based on her LMP, she is 7 weeks and 1 day pregnant at the time of her presentation. She reports that her ap…	Images - description given	Acute hepatitis C	Acute fatty liver of pregnancy	Acute hepatitis C	Correct	No	The patient's liver function tests show an elevated alanine aminotransferase (ALT) level of 221 U/L and aspartate aminotransferase (AST) level of 60 U/L, both of which are significantly above the normal range. Given her pregnancy status, the differential diagnosis should include conditions that are specific to pregnancy._x000D_ _x000D_ - Acute fatty liver of pregnancy is unlikely at 7 weeks gesta…	Complete, relevant	Acute hepatitis C	Correct	No	Based on the information provided, the most likely diagnosis among the given options is:_x000D_ _x000D_ Acute hepatitis C_x000D_ _x000D_ Here's why:_x000D_ _x000D_ - The patient's alanine aminotransferase (ALT) level is elevated at 221 U/L, which suggests liver damage or inflammation._x000D_ - The patient has a history of unprotected sexual encounters, which increases her risk of acquiring a hepa…	Complete, relevant	acute hepatitis C	Correct	No	Based on the information provided, the most likely diagnosis is acute hepatitis C. The patient reports having had intercourse with new partners in the past month and admits to rarely using barrier contraceptive methods, putting her at risk for sexually transmitted infections. Additionally, her alanine aminotransferase (ALT) level is significantly elevated at 221 U/L, which is indicative of liver …	Complete, relevant	Incorrect	Moderate Cognitive Load
Endo Case Challenge: Pubic Hair and Violent Behavior in a Strong 19-Month-Old Girl	https://reference.medscape.com/viewarticle/982431	Central precocious puberty Premature adrenarche Congenital adrenal hyperplasia Androgen-secreting adrenocortical tumor McCune-Albright syndrome	A 19-month-old female toddler is brought in by her mother owing to the development of pubic hair, which was first noticed approximately 1 month earlier. The amount of pubic hair has progressively increased. Her mother reports that the child has no history of acne, axillary or facial hair, breast development, or vaginal discharge. She is also concerned about her daughter's aggressive behavior, whi…	Images - description given	Androgen-secreting adrenocortical tumor	Androgen-secreting adrenocortical tumor	Androgen-secreting adrenocortical tumor	Correct	Yes	Based on the provided case information, the most likely diagnosis is an Androgen-secreting adrenocortical tumor. The key points that support this diagnosis include: 1. Advanced bone age of 2.5 years (2.9 standard deviations above the mean) in a 1-year-7-month-old child. 2. Excessive pubic hair growth (Tanner stage 3) in a young child. 3. Significant clitoromegaly, which suggests increased androge…	Complete, relevant	congenital adrenal hyperplasia	Incorrect	No	Based on the symptoms and lab results provided, the most likely diagnosis is congenital adrenal hyperplasia (CAH). The symptoms of this patient include: 1. Rapid growth and advanced bone age: The patient's bone age is 2.5 years, which is 2.9 standard deviations above the mean for her chronological age of 1 year 7 months. 2. Pubic hair and clitoromegaly: The presence of pubic hair and clitoromegal…	Incomplete, relevant	congenital adrenal hyperplasia	Incorrect	No	The correct answer is Congenital adrenal hyperplasia (CAH)._x000D_ The patient's clinical presentation of early puberty, significant clitoromegaly, advanced bone age, and laboratory results showing markedly elevated levels of 17-hydroxypregnenolone, DHEAS, DHEA, and androstenedione are consistent with CAH. This is a genetic disorder that affects the adrenal glands, leading to deficiency in enzyme…	Incomplete, relevant	Incorrect	Moderate Cognitive Load
A 45-Year-Old Teacher With a Groin Rash That Is Spreading	https://reference.medscape.com/viewarticle/871259	Acute generalized exanthematous pustulosis Leukocytoclastic vasculitis Pustular psoriasis Subcorneal pustular dermatosis Toxic epidermal necrolysis	A 45-year-old woman presents to the emergency department (ED) with a 2-day history of an acute-onset, mildly pruritic rash. The rash started in her axillae and groin and has since progressed to the rest of her body. She then developed a fever. She was diagnosed with pneumonia 4 days ago and has been taking azithromycin since that time. She was previously in good health, and her past medical histo…	Images - description given	Acute generalized exanthematous pustulosis	Acute generalized exanthematous pustulosis	Acute generalized exanthematous pustulosis	Correct	Yes	The correct answer is Acute generalized exanthematous pustulosis (AGEP). _x000D_ _x000D_ The key features that led to this diagnosis are:_x000D_ _x000D_ 1. Acute onset of non-follicular pustules covering a large portion of the body._x000D_ 2. The rash started in the axillae and groin, a common initial site for AGEP._x000D_ 3. Fever and elevated inflammatory markers (CRP, ESR, and white blood cell…	Complete, relevant	Acute generalized exanthematous pustulosis	Correct	Yes	Based on the provided case information, the correct diagnosis is Acute Generalized Exanthematous Pustulosis (AGEP). _x000D_ _x000D_ Here's why:_x000D_ _x000D_ 1. **History and Physical Examination**: The patient developed a rash, starting in her axillae and groin, and progressing to the rest of her body. The rash consists of hundreds of nonfollicular pustules on erythematous bases, which is consi…	Complete, relevant	Acute generalized exanthematous pustulosis	Correct	Yes	The correct answer is Acute generalized exanthematous pustulosis (AGEP)._x000D_ _x000D_ The patient's presentation of a pruritic, widespread erythematous rash with nonfollicular pustules developing after starting a medication, along with laboratory findings of an elevated white blood cell count with neutrophilia and eosinophilia, is consistent with AGEP. AGEP is a severe cutaneous adverse reactio…	Complete, relevant	Correct	Moderate Cognitive Load
Emergency Med Case Challenge: Pain, Wheezing in a Nonverbal Man Who Keeps Rubbing His Chest	https://reference.medscape.com/viewarticle/847975	COPD exacerbation New-onset congestive heart failure Foreign body aspiration Pulmonary embolism	A 67-year-old man presents to the emergency department at the behest of his home health aide because she noticed he was wheezing. The aide is not sure when the wheezing started, but first noticed it while she was preparing his breakfast. She comes in the mornings, and another home health aide stays overnight. The overnight aide did not report any events to the morning aide. The patient received t…	Images - description given	Foreign body aspiration	New-onset congestive heart failure	pulmonary embolism	Incorrect	No	Based on the information provided, the most likely diagnosis is: Pulmonary embolism The reasoning for this diagnosis is as follows: - The patient's symptoms of wheezing and increased work of breathing are non-specific and could be attributed to several conditions. - The patient has a history of emphysema (COPD), which could lead to exacerbation, but the fact that he received multiple doses of ipr…	Incomplete, irrelevant	COPD exacerbation	Incorrect	No	Based on the provided case information and the patient's presentation, the most likely diagnosis is COPD exacerbation. Here's why: 1. The patient's medical history includes emphysema, which is a type of chronic obstructive pulmonary disease (COPD). The patient is also on tiotropium bromide, a medication commonly used to treat COPD. 2. The patient's symptoms include wheezing, bilateral basilar cra…	Incomplete, irrelevant	new-onset congestive heart failure	Incorrect	Yes	Based on the information provided, the most likely diagnosis for this patient is new-onset congestive heart failure. The patient's history of myocardial infarction, hypertension, and cerebrovascular accident, as well as his current presentation of bilateral lower extremity edema, tachycardia, and bilateral basilar crackles on physical examination, are all consistent with congestive heart failure.…	Incomplete, irrelevant	Correct	Moderate Cognitive Load
Recurrent UTIs, Ulcerations, Foot Drop in 50-Year-Old Woman	https://reference.medscape.com/viewarticle/981714	Polyarteritis nodosa Immunoglobulin (Ig) G4–related disease Rheumatoid vasculitis Endocarditis Antiphospholipid syndrome Thromboangiitis obliterans	A 50-year-old woman is admitted to the hospital for necrotic ulceration of her bilateral upper and lower extremities. She noticed changes in the color of her fingertips and toes almost 1 year ago; however, she did not pay much attention at the time. Gradually, the skin over her fingertips and toes began to break down, and she sought medical attention. Her past medical history is significant for h…	Images - description given	Rheumatoid vasculitis	Rheumatoid vasculitis	rheumatoid vasculitis	Correct	Yes	The most likely diagnosis for this patient is rheumatoid vasculitis. _x000D_ _x000D_ Reasons for this diagnosis:_x000D_ _x000D_ 1. Long-standing history of rheumatoid arthritis (RA): The patient has a 17-year history of RA, and rheumatoid vasculitis is a known complication of long-standing RA._x000D_ 2. Necrotic ulcers and gangrene: The patient's presentation with necrotic ulcers and gangrene is …	Complete, relevant	rheumatoid vasculitis	Correct	Yes	Based on the provided case information, the most likely diagnosis is **Rheumatoid vasculitis**. _x000D_ _x000D_ Reasoning:_x000D_ _x000D_ 1. **Background**: The patient has a long history of seropositive rheumatoid arthritis (RA) and has been on various medications for it. RA is known to predispose patients to vasculitis, particularly rheumatoid vasculitis._x000D_ _x000D_ 2. **Symptoms**: The pat…	Complete, relevant	rheumatoid vasculitis	Correct	Yes	The correct answer is Rheumatoid vasculitis. The patient's history of long-standing rheumatoid arthritis (RA), worsening of RA symptoms after discontinuation of tocilizumab, absence of other causes of vasculitis (such as antiphospholipid syndrome, endocarditis, or thromboangiitis obliterans), and positive rheumatoid factor and anti-CCP antibody levels support this diagnosis. Additionally, the pre…	Complete, relevant	Correct	Moderate Cognitive Load
Dermatology Case Challenge: Painful Lesions, Open Wounds on a 45-Year-Old Woman	https://reference.medscape.com/viewarticle/981716	Healing injury from mechanical fall Pyoderma gangrenosum Erythema nodosum Spider bite	A 45-year-old African American woman presents with lesions on her legs. She has a history of hypertension, type 1 diabetes, and jejunal Crohn's disease, which was diagnosed 15 years ago. The patient injured her right leg 2 months earlier while riding her bicycle. The lesion was painful, weeping, and ulcerated but now appears to be healing. She also has a larger lesion on the left leg. She has not…	Images - description given	Pyoderma gangrenosum	Pyoderma gangrenosum	Pyoderma gangrenosum	Correct	Yes	The most likely diagnosis in this case is Pyoderma gangrenosum._x000D_ _x000D_ Pyoderma gangrenosum (PG) is a rare skin condition that is often associated with underlying systemic diseases, such as inflammatory bowel disease (IBD), rheumatoid arthritis, and other autoimmune disorders. It is characterized by painful, ulcerated, and necrotic skin lesions, often with a raised, erythematous border._x…	Complete, relevant	Pyoderma gangrenosum	Correct	Yes	Based on the patient's presentation, the most likely diagnosis is Pyoderma gangrenosum._x000D_ _x000D_ Pyoderma gangrenosum is a rare condition characterized by the development of painful, rapidly progressive skin ulcers. It is often associated with underlying systemic disorders, such as inflammatory bowel disease (IBD), which is consistent with the patient's history of Crohn's disease._x000D_ _x…	Complete, relevant	Pyoderma gangrenosum	Correct	Yes	Based on the information provided, the most likely diagnosis for the patient's leg lesions is pyoderma gangrenosum. This is a neutrophilic dermatosis that can occur in patients with underlying systemic diseases, including inflammatory bowel disease. The patient's history of Crohn's disease, the appearance of the lesions, and the slightly elevated ESR and CRP levels support this diagnosis. Additio…	Complete, relevant	Incorrect	Low Cognitive Load
Neuro Case Challenge: A 35-Year-Old With Angry, Aggressive Outbursts, Memory Loss, and Insomnia	https://reference.medscape.com/viewarticle/888807	Neuroacanthocytosis Tardive dyskinesia Huntington disease Sydenham chorea	A 35-year-old man presents to the neurology clinic due to abnormal movements over the past 6 years. The involuntary movements began in the right upper limb, followed sequentially by the left upper limb, left lower limb, and finally the head and neck. The movements occur during wakefulness and are absent in sleep. They are described as jerky and nonpurposeful. His gait has assumed a dancelike char…	Images - description given	Huntington disease	Huntington disease	Huntington disease	Correct	Yes	Based on the patient's clinical presentation and diagnostic findings, the most likely diagnosis is **Huntington disease**._x000D_ _x000D_ Reasons for this diagnosis include:_x000D_ _x000D_ 1. **Family history**: The patient has a strong family history of identical or similar symptoms, including his paternal grandfather, father, siblings, and other relatives, which suggests an autosomal dominant p…	Complete, relevant	Huntington disease	Correct	Yes	Based on the information provided, the most likely diagnosis is Huntington disease._x000D_ _x000D_ The clinical features of the patient support a diagnosis of Huntington disease, including:_x000D_ _x000D_ 1. **Age of onset**: The patient is 35 years old, which is within the typical age range for Huntington disease._x000D_ 2. **Family history**: The patient has a strong family history of similar s…	Complete, relevant	Huntington disease	Correct	Yes	The most likely diagnosis for this patient is Huntington disease. This is supported by the patient's age of onset, the progressive nature of the symptoms affecting all four limbs and the head/neck, the absence of the symptoms during sleep, the presence of behavioral changes, and the positive family history. The MRI finding of bilateral caudate atrophy is also consistent with Huntington disease. N…	Complete, relevant	Correct	Moderate Cognitive Load
Gastro Case Challenge: Pain, Vomiting in a 48-Year-Old on Levothyroxine, Metformin	https://reference.medscape.com/viewarticle/980966	Autoimmune pancreatitis Drug-induced pancreatitis Triglyceride-induced pancreatitis Alcoholic pancreatitis Hereditary pancreatitis	A 48-year-old man presents to the emergency department with epigastric pain, nausea, nonbloody vomiting, and anorexia. He describes the pain as constant, with a sharp, stabbing nature. Lying in a fetal position alleviates the pain. He has no fever, chest pain, dyspnea, or recent weight loss. The pain started suddenly 2 days ago while he was at work. It progressively worsened, and he was unable to…	Images - description given	Triglyceride-induced pancreatitis	Triglyceride-induced pancreatitis	Triglyceride-induced pancreatitis	Correct	Yes	Based on the provided case information, the best answer is: C) Triglyceride-induced pancreatitis The patient presented with epigastric pain, nausea, and vomiting, which are consistent with pancreatitis. The laboratory results revealed an elevated lipase level and an amylase level, which are indicative of pancreatitis. The patient's triglyceride level was significantly elevated (921 mg/dL), which …	Complete, relevant	Autoimmune Pancreatitis	Incorrect	No	Based on the provided case information and laboratory findings, the most likely diagnosis is Autoimmune Pancreatitis (AIP)._x000D_ _x000D_ The following evidence supports this diagnosis:_x000D_ _x000D_ 1. **Immunoglobulin G4 (IgG4) levels**: Elevated IgG4 levels were found in the patient, with a value of 187 mg/dL. Elevated IgG4 levels are a strong indicator of AIP._x000D_ 2. **Antinuclear antibo…	Incomplete, relevant	Autoimmune Pancreatitis	Incorrect	No	The most likely diagnosis is autoimmune pancreatitis. This is based on the patient's history of sudden onset of epigastric pain, nausea, non-bloody vomiting, and anorexia, as well as the presence of a septated cyst in the tail of the pancreas on CT scan. Additionally, the patient's elevated IgG4 levels and positive antinuclear antibody test support the diagnosis of autoimmune pancreatitis._x000D_…	Incomplete, relevant	Correct	Moderate Cognitive Load
A Woman Who Owns a Hot Tub and Chickens Has Dyspnea, Cough	https://reference.medscape.com/viewarticle/980863	Rheumatoid lung nodules Methotrexate-induced pneumonitis Invasive pulmonary aspergillosis Nontuberculous mycobacterial infection Pneumocystis jirovecii pneumonia Legionnaires disease	A 44-year-old woman with seropositive rheumatoid arthritis and allergy-induced asthma reports progressive dyspnea and cough at a follow-up visit. Rheumatoid arthritis was diagnosed 1 year ago after joint pain and swelling developed in her wrists, hands, and ankles, and serum rheumatoid factor and cyclic citrullinated peptide antibody tests were positive. Methotrexate was initially prescribed but …	Images - description given	Nontuberculous mycobacterial infection	Invasive pulmonary aspergillosis	Nontuberculous mycobacterial infection	Correct	No	The correct answer is Nontuberculous mycobacterial infection._x000D_ _x000D_ Rationale: _x000D_ _x000D_ - The patient's symptoms of progressive dyspnea and cough are not controlled by typical allergy management and antibiotics, suggesting a more serious condition._x000D_ - The presence of bronchiectasis and solid airway-centered nodules on chest CT and negative bacterial cultures and fluid analys…	Complete, relevant	Nontuberculous mycobacterial infection	Correct	No	Based on the provided case information, I would select the following option as the most likely diagnosis:_x000D_ _x000D_ **Nontuberculous mycobacterial infection (NTM)**_x000D_ _x000D_ The key findings that support this diagnosis include:_x000D_ _x000D_ 1. **Bronchiectasis and bronchial wall thickening on CT of the chest**: These findings suggest chronic lung disease, which is a common presentati…	Complete, relevant	Nontuberculous mycobacterial infection	Correct	No	Based on the information provided, the most likely diagnosis for this patient is nontuberculous mycobacterial (NTM) infection. Here's a brief explanation for each of the options and why NTM is the best fit:_x000D_ _x000D_ 1. Rheumatoid lung nodules: Although rheumatoid arthritis can affect the lungs, causing various manifestations like interstitial lung disease, pleural effusions, or rheumatoid l…	Complete, relevant	Correct	Moderate Cognitive Load
Emergency Case Challenge: After Argument, Unresponsive Woman Found By Her Boyfriend	https://reference.medscape.com/viewarticle/902139	Tricyclic antidepressant overdose Beta-blocker overdose Calcium-channel blocker overdose Digoxin overdose	A 45-year-old woman is presented to the emergency department (ED) as priority 1 unresponsive. Her boyfriend told an EMS worker that they had had an argument in the early morning, after which he left for work. When he arrived home 12 hours later, he found her lying on the bedroom floor, foaming at the mouth and unresponsive. She had been in that state for an undetermined amount of time. CPR was in…	Images - description given	Calcium-channel blocker overdose	Tricyclic antidepressant overdose	calcium-channel blocker overdose	Correct	No	Based on the provided case information, the most likely cause of the patient's condition is a calcium-channel blocker overdose. Evidence supporting this conclusion includes: 1. Severe hypotension: The patient had a blood pressure of 41/24 mm Hg, which is characteristic of calcium-channel blocker overdose, as these medications can cause peripheral vasodilation and decreased cardiac output. 2. Refr…	Complete, relevant	Beta-blocker overdose	Incorrect	No	Based on the information provided, the most likely answer is Beta-blocker overdose. The patient had a wide range of symptoms that are consistent with Beta-blocker overdose, including: - Bradycardia (heart rate < 60 beats/min) - Hypotension (blood pressure < 40 mmHg) - Agonal breathing - Worsening anion gap metabolic acidosis - Hyperkalemia (suggested by widened QRS duration of 88 ms) - Cardiac ar…	Incomplete, relevant	Tricyclic antidepressant overdose	Incorrect	Yes	The case description provides several clues that suggest the patient's presentation is most likely due to a tricyclic antidepressant (TCA) overdose: 1. History of an argument and the patient being found unresponsive several hours later 2. Foaming at the mouth, which can be a symptom of TCA overdose 3. Bilateral fixed pupils, which can be a sign of anticholinergic toxicity 4. Absence of track mark…	Incomplete, relevant	Incorrect	Moderate Cognitive Load
Beer, Aspirin Worsen Nasal Issues in a 35-Year-Old With Asthma	https://reference.medscape.com/viewarticle/926232	Nasal polyposis related to allergic fungal rhinosinusitis Sinonasal inverted papilloma Nasal polyposis related to granulomatosis with polyangiitis Sinonasal undifferentiated carcinoma Nasal polyposis related to aspirin-exacerbated respiratory disease	A 35-year-old man with a history of adult-onset asthma has had nasal obstruction and smelling loss for 4 months. He also reports postnasal drainage, cough, rhinorrhea, and facial pressure. He has no history of asthma or allergies as a child. He also has no history of previous nasal or paranasal sinus surgery. His symptoms worsen after drinking certain beers and also after using ibuprofen or aspir…	Images - description given	Nasal polyposis related to aspirin-exacerbated respiratory disease	Nasal polyposis related to aspirin-exacerbated respiratory disease	Nasal polyposis related to aspirin-exacerbated respiratory disease	Correct	Yes	Based on the case information provided, the best answer is:_x000D_ _x000D_ E) Nasal polyposis related to aspirin-exacerbated respiratory disease._x000D_ _x000D_ The key points supporting this diagnosis include:_x000D_ _x000D_ 1. The patient's symptoms worsen after drinking certain beers and after using ibuprofen or aspirin, suggesting an adverse reaction to nonsteroidal anti-inflammatory drugs (N…	Complete, relevant	Nasal polyposis related to aspirin-exacerbated respiratory disease	Correct	Yes	Based on the provided case information, the most likely diagnosis is: _x000D_ _x000D_ Nasal polyposis related to aspirin-exacerbated respiratory disease (AERD)._x000D_ _x000D_ The patient's history of asthma, nasal polyps, and allergic-like symptoms such as nasal obstruction, rhinorrhea, and postnasal drainage are consistent with AERD. The patient also reports worsening of his symptoms after drin…	Complete, relevant	Nasal polyposis related to aspirin-exacerbated respiratory disease	Correct	Yes	Nasal polyposis related to aspirin-exacerbated respiratory disease_x000D_ _x000D_ This patient's history of adult-onset asthma, worsening symptoms after consuming certain beers and using aspirin or ibuprofen, and partial response to systemic steroids suggest a diagnosis of aspirin-exacerbated respiratory disease (AERD), also known as Samter's triad. AERD is characterized by the triad of asthma, n…	Complete, relevant	Correct	Moderate Cognitive Load
Endo Case Challenge: Amenorrhea for Months, Mood Swings, Weight Gain in a 38-Year-Old Woman	https://reference.medscape.com/viewarticle/980564	Congenital adrenal hyperplasia Ovarian insufficiency Cushing syndrome Adrenal insufficiency	A healthy 38-year-old woman (gravida 0) presents for an infertility evaluation after 14 months of attempting to conceive without success. She reports new-onset amenorrhea 4 months before presentation, despite previously having regular menstrual cycles. She denies any physical symptoms but has noticed easy bruising and recently has had worsening emotional lability. During the past year, she has ga…	No images	Cushing syndrome	Cushing syndrome	Cushing syndrome	Correct	Yes	The correct answer is Cushing syndrome._x000D_ _x000D_ The patient presents with several symptoms that are characteristic of Cushing syndrome, including:_x000D_ _x000D_ 1. Weight gain of 30 pounds in the past year, which has resulted in easy bruising and worsening emotional lability._x000D_ 2. New-onset amenorrhea (absence of menstrual periods) despite previously having regular cycles._x000D_ 3. …	Complete, relevant	Cushing syndrome	Correct	Yes	The correct answer is: Cushing syndrome._x000D_ _x000D_ Reasoning:_x000D_ _x000D_ 1. **Clinical presentation:** The patient presents with new-onset amenorrhea, weight gain, easy bruising, and worsening emotional lability. These symptoms are suggestive of Cushing syndrome, which is characterized by excessive levels of cortisol._x000D_ _x000D_ 2. **Laboratory findings:** The patient's laboratory va…	Complete, relevant	Cushing syndrome	Correct	Yes	Based on the case information provided, the most likely diagnosis for this patient is Cushing syndrome. This diagnosis is supported by the patient's symptoms of easy bruising, emotional lability, weight gain, and amenorrhea, as well as the laboratory results indicating an abnormally low DHEA-S level and elevated cortisol levels. The finding of a large left adrenal mass on CT scan further supports…	Complete, relevant	Correct	Moderate Cognitive Load
Gastro Case Challenge: A 33-Year-Old Man Who Can’t Swallow His Own Saliva	https://reference.medscape.com/viewarticle/867089	Incidental esophageal food impaction Eosinophilic esophagitis Gastroesophageal reflux disease Chemical esophagitis	A 33-year-old man presents to the emergency department 2 hours after eating lunch describing food stuck in his esophagus. He is unable to swallow his own saliva, which he has been spitting up since the onset of his symptoms. He states that he has had problems with swallowing solid food since childhood, but no significant episodes have required him to seek medical evaluation. For the past few mont…	Images - description given	Eosinophilic esophagitis	Eosinophilic esophagitis	Eosinophilic esophagitis	Correct	Yes	Based on the provided case information, the most likely diagnosis is:_x000D_ _x000D_ 'Eosinophilic esophagitis'._x000D_ _x000D_ The reasoning behind this choice is:_x000D_ _x000D_ 1. The patient has a history of dysphagia (difficulty swallowing) since childhood, which suggests a chronic condition._x000D_ 2. The patient's symptoms worsened over the past few months, indicating progression of the un…	Complete, relevant	Eosinophilic esophagitis	Correct	Yes	Based on the provided case information and the patient's symptoms, the most likely diagnosis among the options is: **E** - Eosinophilic esophagitis Reasoning: 1. The patient has a long history of intermittent dysphagia, which is a hallmark symptom of eosinophilic esophagitis. 2. He reportedly experiences relief with meticulous chewing and drinking water after swallowing solids, which is a common …	Complete, relevant	Esophageal food impaction	Incorrect	No	The correct answer is: Esophageal food impaction The case describes a patient with a history of difficulty swallowing solid food since childhood and worsening dysphagia in the past few months, culminating in an episode of food stuck in his esophagus. The patient was unable to swallow his saliva and presented to the emergency department with this complaint. Physical examination, laboratory tests, …	Incomplete, relevant	Correct	Low Cognitive Load
A Recently Married 27-Year-Old With Hot Flashes, Amenorrhea	https://reference.medscape.com/viewarticle/827431	Primary amenorrhea Hypothalamic amenorrhea Primary ovarian insufficiency from Turner syndrome Outflow tract obstruction Autoimmune oophoritis	A 27-year-old woman presents because of hot flashes and cessation of menses since stopping her oral contraceptives six months ago. The hot flashes occur several times a day without perspiration or other symptoms and disturb her sleep. The patient had normal developmental milestones and menarche at age 12 years. She started taking oral contraceptives five years later for irregular menses and contr…	No images	Autoimmune oophoritis	Hypothalamic amenorrhea	autoimmune oophoritis	Correct	No	Based on the provided case information, the correct answer is 'Primary ovarian insufficiency from autoimmune oophoritis'. However, the exact diagnosis specified in the options is 'autoimmune oophoritis'. The patient presents with cessation of menses, hot flashes, and an elevated FSH level of 68 IU/L, indicating ovarian insufficiency. However, she has normal developmental milestones and menarche a…	Complete, relevant	Primary amenorrhea	Incorrect	No	The correct answer is A) Primary amenorrhea. Explanation: 1. **Primary amenorrhea** is defined as the absence of menses from age 15 (or 14 with a recognized medical or genetic condition) with normal secondary sexual characteristics or breast development, and the absence of menses beyond the age of 16 with average size or greater breasts. This patient stopped her oral contraceptives 6 months ago a…	Incomplete, irrelevant	Not one of the MCQ options	Incorrect	No	The correct answer is: Primary ovarian insufficiency from autoimmune etiology. The patient's hot flashes, cessation of menses, and elevated FSH level suggest primary ovarian insufficiency. The patient's normal developmental milestones, absence of dysmorphic features, and normal uterus on examination make primary amenorrhea, outflow tract obstruction, and Turner syndrome unlikely. Hypothalamic ame…	Incomplete, irrelevant	Correct	Moderate Cognitive Load
Delirious, Incontinent 45-Year-Old Found Crawling on the Floor	https://reference.medscape.com/viewarticle/979595	Lithium-induced hyperthyroidism Lithium-induced hypothyroidism Lithium-induced nephrogenic diabetes insipidus Lithium-induced hyperparathyroidism	A 45-year-old man with a history of bipolar disorder, hypertension, hyperlipidemia, and asthma is transported to the emergency department after his sister found him crawling on the floor of his home, confused and incontinent. She reports that she talked with him 3 days earlier on the phone and that he sounded slightly confused at the time. She called again today, and when he failed to answer, she…	No images	Lithium-induced nephrogenic diabetes insipidus	Lithium-induced nephrogenic diabetes insipidus	Lithium-induced nephrogenic diabetes insipidus	Correct	Yes	The correct answer is: Lithium-induced nephrogenic diabetes insipidus._x000D_ _x000D_ Reasoning:_x000D_ The patient's presentation is characterized by confusion, hypernatremia is not true as sodium level is low and the presence of ketones in the urine is more aligned with a case of SIADH or NDI but given that the urine specific gravity is low (< 1.010), this suggests the patient's kidneys are not…	Complete, relevant	Lithium-induced nephrogenic diabetes insipidus	Correct	Yes	The correct answer is Lithium-induced nephrogenic diabetes insipidus._x000D_ _x000D_ Explanation:_x000D_ _x000D_ The patient is suffering from severe lithium toxicity, as evidenced by his laboratory results (lithium level of 2.4 mEq/L) and clinical presentation. One of the well-known side effects of lithium toxicity is nephrogenic diabetes insipidus. This condition occurs when lithium damages the…	Complete, relevant	Lithium-induced nephrogenic diabetes insipidus	Correct	Yes	The correct answer is: Lithium-induced nephrogenic diabetes insipidus._x000D_ _x000D_ The patient's symptoms and lab results suggest lithium-induced nephrogenic diabetes insipidus (NDI). NDI is a condition characterized by the kidneys' inability to concentrate urine due to lithium's effect on the renal tubules, resulting in polyuria and polydipsia. The patient's urine output of 6.5 L in 24 hours …	Complete, relevant	Incorrect	Moderate Cognitive Load
Violent Cough, Slurred Speech, and Ptosis in a Middle-Aged Man	https://reference.medscape.com/viewarticle/889050	Right internal carotid artery dissection Complete occlusion of right internal carotid artery due to atherosclerosis Embolic stroke Traumatic injury to the sympathetic chain in the right neck	A 57-year-old man presents to the emergency department with left-sided facial, arm, and leg weakness along with slurred speech after suffering violent and repetitive bouts of coughing. His wife also suggests that his right eye is smaller than the left. The patient complains of pain over his right eye. His medical history is notable for hypertension and smoking one pack of cigarettes per day for 1…	Images - description given	Right internal carotid artery dissection	Right internal carotid artery dissection	Traumatic injury to the sympathetic chain in the right neck	Incorrect	No	The correct answer is: Traumatic injury to the sympathetic chain in the right neck, although there are other signs pointing towards a stroke, specifically a carotid dissection/occlusion or embolic stroke. However, if you carefully examine the patient's symptoms, the clues pointing towards traumatic injury to the sympathetic chain are: 1. **Ptosis (drooping eyelid) and miosis (pupil constriction) …	Incomplete, relevant	Right internal carotid artery dissection	Correct	Yes	Based on the provided information, the most likely diagnosis is: A) Right internal carotid artery dissection Reasoning: 1. The patient has sudden and severe symptoms, including facial weakness, arm and leg weakness, slurred speech, and ptosis, following a bout of violent coughing. 2. The symptoms are laterally asymmetrical, with more severe involvement of the left side, suggesting involvement of …	Complete, relevant	Right internal carotid artery dissection	Correct	Yes	The most likely diagnosis is Right internal carotid artery dissection._x000D_ _x000D_ Here's why:_x000D_ _x000D_ The patient's sudden onset of left-sided facial, arm, and leg weakness along with slurred speech and right eye pain after violent and repetitive bouts of coughing suggests a brain injury or insult. The physical examination findings of hypertension, papillary asymmetry, right eyelid pto…	Complete, relevant	Correct	Moderate Cognitive Load
Emergency Med Case Challenge: A 41-Year-Old on Sildenafil With a Headache While Sleeping	https://reference.medscape.com/viewarticle/871819	Subarachnoid hemorrhage Cerebellar infarction Pituitary tumor apoplexy Cavernous sinus thrombosis	A 41-year-old man presents to the emergency department (ED) with a severe frontal headache that began suddenly and awakened him from sleep. The headache is associated with nausea, vomiting, and subjective fevers. He also complains of new-onset diplopia and photophobia but denies any decrease in visual acuity. He denies experiencing any associated seizures, focal weaknesses, previous similar episo…	Images - description given	Pituitary tumor apoplexy	Pituitary tumor apoplexy	Pituitary tumor apoplexy	Correct	Yes	The correct answer is Pituitary tumor apoplexy._x000D_ _x000D_ The patient presents with severe headache, nausea, vomiting, fever, diplopia, and photophobia, which are classic symptoms of pituitary apoplexy. The physical examination findings of ptosis of the right eye, with a deviated and dilated pupil, suggest involvement of the third cranial nerve due to compression or stretching of the nerve a…	Complete, relevant	Pituitary tumor apoplexy	Correct	Yes	Based on the provided case information, the most likely diagnosis is pituitary tumor apoplexy. Here's why: 1. **Sudden onset of severe headache**: The patient woke up with a severe headache, which is a classic symptom of pituitary tumor apoplexy. 2. **Visual disturbances**: The patient has diplopia, photophobia, and a dilated and unreactive pupil in the affected eye, which suggests optic nerve in…	Complete, relevant	Subarachnoid hemorrhage	Incorrect	No	The correct answer is Subarachnoid hemorrhage. The patient's symptoms of sudden severe headache, nausea, vomiting, subjective fevers, new-onset diplopia, photophobia, and bitemporal hemianopsia, along with the physical examination findings of right eye ptosis, inferolateral deviation, dilated and unreactive pupil, and visual field examination demonstrating bitemporal hemianopsia are consistent wi…	Incomplete, irrelevant	Correct	High Cognitive Load
After Unprotected Sex, 50-Year-Old Has Rash, Severe Weakness	https://reference.medscape.com/viewarticle/979164	Toxoplasmosis Disseminated Cryptococcus infection Acute HIV infection Molluscum contagiosum	A 50-year-old man presents with a 1-month history of oral thrush, skin rash, significant weight loss, diarrhea, and severe weakness. He has been febrile, with malaise, shortness of breath, and a dry cough for 5 days. He also has intermittent dull headaches and neck stiffness without any focal signs. The patient is unhoused and has not sought medical care for decades. He has not been diagnosed wit…	No images	Disseminated Cryptococcus infection	Acute HIV infection	Molluscum contagiosum	Incorrect	No	Based on the information provided, the most likely diagnosis for the skin lesions in this patient is Molluscum contagiosum. The patient's skin examination reveals widespread small papules, some of which are umbilicated. Lesions are noted on the face, abdomen, thighs, arms, and back. Molluscum contagiosum is a viral skin infection characterized by the growth of small, umbilicated papules or nodule…	Incomplete, irrelevant	Not one of the MCQ options	Incorrect	No	The most likely diagnosis, based on the information provided, is to be found from the fact that the patient has an HIV-1 positive HIV antigen/antibody test, with a high lymphocyte count in the blood and cerebrospinal fluid, and symptoms such as fever, headache, and neck stiffness. The skin rash, oral thrush, weight loss, and diarrhea also point towards a diagnosis related to HIV infection._x000D_…	Incomplete, irrelevant	Disseminated Cryptococcus infection	Correct	No	Based on the information provided, the most likely diagnosis for this patient is Disseminated Cryptococcus infection. The patient's symptoms of fever, malaise, shortness of breath, dry cough, intermittent dull headaches, and neck stiffness, along with physical examination findings of widespread papular rash, oral thrush, nuchal rigidity, and cervical lymphadenopathy, suggests a disseminated funga…	Incomplete, irrelevant	Incorrect	Moderate Cognitive Load
Endo Case Challenge: Rash, Brain Fog, and Sleep Issues in a 50-Year-Old IT Director	https://reference.medscape.com/viewarticle/977964	Familial hypocalciuric hypercalcemia Intrathyroidal parathyroid adenoma ACR TI-RADS moderately suspicious pattern thyroid nodule that does not need biopsy until it is ≥ 1.5 cm ATA very low risk and ACR TI-RADS benign thyroid nodule that does not require biopsy	A 50-year-old woman with euthyroid Hashimoto thyroiditis and urticaria is referred for evaluation of a thyroid nodule after an insufficient fine-needle biopsy at another institution. She is seen for a second opinion regarding a repeat thyroid biopsy. She initially presented to her primary care physician with a goiter, without compressive symptoms of dysphagia or throat clearing. Her past medical …	Images - description given	Intrathyroidal parathyroid adenoma	Intrathyroidal parathyroid adenoma	Intrathyroidal parathyroid adenoma	Correct	Yes	Based on the provided case, the correct answer is B. Intrathyroidal parathyroid adenoma._x000D_ _x000D_ The key evidence for this diagnosis includes:_x000D_ _x000D_ - The patient's elevated parathyroid hormone (PTH) level of 146 pg/mL._x000D_ - The borderline elevated serum calcium level and borderline low phosphorus level, which are consistent with hyperparathyroidism._x000D_ - The 24-hour urina…	Complete, relevant	Intrathyroidal parathyroid adenoma	Correct	Yes	Based on the information provided, the most likely diagnosis for the patient's symptoms and findings is:_x000D_ _x000D_ A) Familial hypocalciuric hypercalcemia (FCH) is unlikely as there's no mention of a positive family history for it, which is a key diagnostic feature of FCH, and the patient's urine calcium level is elevated but not diagnostic for FCH. FCH typically presents with hypocalciuria,…	Complete, relevant	Intrathyroidal parathyroid adenoma	Correct	Yes	The correct answer is Intrathyroidal parathyroid adenoma._x000D_ _x000D_ The patient's laboratory results and imaging studies suggest an intrathyroidal parathyroid adenoma. The thyroid ultrasound shows a hypoechoic nodule with an unusual vascular pattern, and the technetium 99m sestamibi parathyroid scan with SPECT/CT imaging reveals isotope trapping in the right inferior thyroid lobe. The patien…	Complete, relevant	Correct	Moderate Cognitive Load
Psychiatry Case Challenge: Nightmares and Poor Grades in a Third Grader Allergic to Cats	https://reference.medscape.com/viewarticle/979003	Posttraumatic stress disorder Attention-deficit/hyperactivity disorder Conduct disorder Panic disorder without agoraphobia Generalized anxiety disorder	The mother of a 9-year-old boy reports that her child "cannot catch his breath." He has a 5-year history of asthma triggered by colds and allergies to cat dander and pollen, which responds to inhaled albuterol and fluticasone propionate. When the patient was 5 years old, he had an emergency department (ED) visit for an acute asthma attack triggered by a cold. He began preventive fluticasone thera…	No images	Panic disorder without agoraphobia	Generalized anxiety disorder	panic disorder without agoraphobia	Correct	No	Based on the information provided, the best diagnosis for the patient is panic disorder without agoraphobia. The patient reports experiencing episodes of "tightness" in his chest, rapid heartbeat, and difficulty breathing that are not alleviated by his asthma inhaler. These episodes last for approximately 10 minutes and occur in various situations, such as during recess and in the context of worr…	Complete, relevant	Generalized Anxiety Disorder	Incorrect	Yes	Based on the case information provided, the most likely diagnosis for the 9-year-old boy is Generalized Anxiety Disorder (GAD). The key indicators of GAD in this case include: 1. **Anxiety and fearfulness**: The boy exhibits anxiety and fearfulness in various situations, such as during recess, in Spanish class, and when sleeping. He also talks about nightmares and feeling frightened and unable to…	Incomplete, relevant	Panic disorder without agoraphobia	Correct	No	Based on the information provided, the most likely diagnosis for this patient is Panic disorder without agoraphobia. The patient experiences sudden episodes of intense anxiety or fear, which are often accompanied by physical symptoms such as tightness in the chest, rapid heartbeat, and difficulty breathing. These episodes are not triggered by specific phobias or situations, and the patient report…	Complete, relevant	Incorrect	Low Cognitive Load
ED Case Challenge: After New Sexual Partner, Dysuria, Discharge in a 21-Year-Old	https://reference.medscape.com/viewarticle/847159	Pyelonephritis Cystitis Pelvic inflammatory disease Appendicitis	A 21-year-old woman presents to the emergency department with 3 days of abdominal pain and dysuria. She describes the pain as dull, aching, suprapubic pain radiating to the low back. She describes frequent urination and says that she is hesitant to urinate because she is afraid that it will be painful. She states that her urine has been "dark" over the past day. The patient denies fever and chill…	Images - description given	Cystitis	Cystitis	Cystitis	Correct	Yes	Based on the provided case information, the most likely diagnosis is Cystitis. _x000D_ _x000D_ Reasons for this diagnosis include:_x000D_ _x000D_ 1. Symptoms of dysuria, suprapubic pain, and frequent urination, which are common symptoms of a lower urinary tract infection._x000D_ 2. Physical examination findings of moderate suprapubic tenderness without rebound or guarding, consistent with inflamm…	Complete, relevant	Cystitis	Correct	Yes	Based on the patient's symptoms (suprapubic pain radiating to the low back, frequent urination, hesitant urination due to pain, and "dark" urine) and the physical examination findings (moderate suprapubic tenderness, mild, thin, white cervical discharge with no cervical motion tenderness), the most likely diagnosis is:_x000D_ _x000D_ Cystitis_x000D_ _x000D_ The patient's symptoms and physical exa…	Complete, relevant	Cystitis	Correct	Yes	The most likely diagnosis is cystitis. The patient's symptoms of suprapubic pain, dysuria, frequent urination, hesitancy to urinate due to fear of pain, and dark urine, along with the physical examination findings of suprapubic tenderness and hematuria on urinalysis, are consistent with a lower urinary tract infection such as cystitis. The absence of fever, costovertebral angle tenderness, and ot…	Complete, relevant	Incorrect	Low Cognitive Load
Loss of Taste, Rash, and Dyspnea in a 46-Year-Old With GERD	https://reference.medscape.com/viewarticle/881807	Hypertrophic cardiomyopathy Cardiac amyloidosis Hemochromatosis Systemic lupus erythematosus	A 46-year-old Black woman is admitted to the intensive care unit with a diagnosis of congestive heart failure after presenting to the emergency department with a 4-day history of progressive generalized weakness, increasing shortness of breath, and leg swelling. She denies having any recent chest pain, cough, or fever. The patient reports that approximately 7 months ago, she had been admitted to …	Images - description given	Cardiac amyloidosis	Systemic lupus erythematosus	Cardiac amyloidosis	Correct	No	Based on the information provided, the most likely diagnosis for this patient is:_x000D_ _x000D_ **Cardiac amyloidosis**_x000D_ _x000D_ Here's a brief explanation supporting this choice:_x000D_ _x000D_ 1. Clinical presentation: The patient's progressive weakness, leg swelling, and shortness of breath suggest a restrictive cardiomyopathy. The presence of dysphagia, gastroesophageal reflux, and dif…	Complete, relevant	Cardiac amyloidosis	Correct	No	Based on the patient's history and physical examination findings, the most likely diagnosis is cardiac amyloidosis. _x000D_ _x000D_ The key findings that support this diagnosis include:_x000D_ _x000D_ 1. Recurrent episodes of congestive heart failure, as well as progressive weakness, dysphagia, and difficulty getting up from a seated position._x000D_ 2. Bilateral pitting edema, jugular venous dis…	Complete, relevant	Cardiac amyloidosis	Correct	No	The correct answer is Cardiac amyloidosis._x000D_ _x000D_ The patient's symptoms and physical examination findings, such as bilateral subconjunctival hemorrhaging, periorbital ecchymoses, multiple ecchymotic lesions around the anterior neck, chest, and abdomen, localized swelling with imprinted tooth marks on the lateral aspect of the tongue, jugular venous distention, decreased air entry with mi…	Complete, relevant	Correct	Moderate Cognitive Load
A 27-Year-Old Woman With Constant Headache Too Tired to Party	https://reference.medscape.com/viewarticle/977791	Hyperthyroidism Narcolepsy Malnutrition Depression	A 27-year-old woman has had headaches since she was a teenager. She used to sleep them off, but for the past few years, she has been working at a 9-to-5 job and has not been able to take naps regularly or sleep late on weekday mornings. She describes her headaches as constant, mild, all over her head, and usually associated with sleepiness. She has never taken medication for them, and they usuall…	No images	Narcolepsy	Narcolepsy	Narcolepsy	Correct	Yes	The best answer is Narcolepsy._x000D_ _x000D_ Narcolepsy is a neurological disorder that affects the brain's ability to regulate sleep-wake cycles. The symptoms presented in the case include excessive daytime sleepiness, constant sleepiness throughout the day, and an increased need for sleep. These symptoms are consistent with narcolepsy. Additionally, the results of the multiple sleep latency te…	Complete, relevant	Narcolepsy	Correct	Yes	The correct answer is Narcolepsy._x000D_ _x000D_ This patient's symptoms are consistent with narcolepsy, a chronic neurological disorder characterized by excessive daytime sleepiness, sudden attacks of sleep (referred to as sleep attacks), and often catalyptic episodes (brief, abrupt losses of muscle tone, such as feeling a sudden weakness in the muscles of the face, neck or hands) with audio-vis…	Complete, relevant	Narcolepsy	Correct	Yes	Based on the information provided, the most likely diagnosis for this patient is Narcolepsy. The patient's symptoms of excessive daytime sleepiness, falling asleep at her desk, and a short sleep latency with rapid onset of REM sleep during naps are all consistent with this diagnosis. Additionally, the patient's normal physical examination, comprehensive metabolic panel, thyroid function test, and…	Complete, relevant	Incorrect	Low Cognitive Load
Intentional Overdose in a Suicidal 28-Year-Old With Lupus	https://reference.medscape.com/viewarticle/877044	Amitriptyline overdose Sotalol overdose Celecoxib overdose Hydroxychloroquine overdose Methotrexate overdose	A 28-year-old man presents to the emergency department with his mother after a suicide attempt via pill ingestion. He stated that he took about 60 tablets 1 hour ago. He was recently diagnosed with systemic lupus erythematosus but has no other medical history, surgical history, or hospitalizations. With the exception of medication for systemic lupus erythematosus, he does not take any prescriptio…	Images - description given	Hydroxychloroquine overdose	Hydroxychloroquine overdose	Hydroxychloroquine overdose	Correct	Yes	Based on the information provided in the case, the most likely cause is Hydroxychloroquine overdose._x000D_ _x000D_ Reasoning: _x000D_ - The patient was recently diagnosed with systemic lupus erythematosus, for which hydroxychloroquine is a commonly prescribed medication._x000D_ - The patient took 60 tablets 1 hour ago, suggesting a significant overdose._x000D_ - The patient's ECG showed a prolon…	Complete, relevant	Hydroxychloroquine overdose	Correct	Yes	Based on the provided case information, the most likely cause of the patient's overdose is the **hydroxychloroquine** overdose._x000D_ _x000D_ This conclusion is reached due to the following reasons:_x000D_ _x000D_ 1. **Medication history**: The patient recently started medication for systemic lupus erythematosus. Hydroxychloroquine is a key medication used for treating systemic lupus erythematos…	Complete, relevant	Hydroxychloroquine overdose	Correct	Yes	The most likely cause of the patient's symptoms is an overdose of hydroxychloroquine, which is a medication used to treat systemic lupus erythematosus. The patient's prolonged QTc interval, hypotension, nausea, abdominal pain, and seizure activity are all consistent with hydroxychloroquine toxicity. Additionally, the patient's low potassium level further supports this diagnosis, as hypokalemia is…	Complete, relevant	Incorrect	Moderate Cognitive Load
Neurology Case Challenge: A Man With Buttocks Pain, Bladder and Bowel Incontinence	https://reference.medscape.com/viewarticle/976837	Meningeal carcinomatosis Lumbosacral radiculoplexus neuropathy Chronic inflammatory demyelinating polyradiculoneuropathy Radiation-induced lumbosacral plexopathy	A 70-year-old man who underwent radiation therapy for stage I prostate cancer 8 years ago presents with a 2-year history of progressive lower-extremity pain and muscle weakness. His symptoms started with severe midline lower back pain, urinary incontinence, and allodynia in the buttocks. One month later, shooting pain developed down the left leg into the left foot. Two months later, he had comple…	Images - description given	Lumbosacral radiculoplexus neuropathy	Radiation-induced lumbosacral plexopathy	Lumbosacral radiculoplexus neuropathy	Correct	No	Based on the case information, the correct answer is: Lumbosacral radiculoplexus neuropathy. Reasoning: - The patient's symptoms and physical examination findings are consistent with a severe and progressive lower-extremity involvement, including muscle weakness, atrophy, and sensory loss. - The involvement is limited to the lower extremities, with no symptoms or signs above the waist. - The pati…	Complete, relevant	Radiation-induced lumbosacral plexopathy	Incorrect	Yes	The most likely diagnosis for this 70-year-old man with progressive lower-extremity pain and muscle weakness is: Radiation-induced lumbosacral plexopathy (RISP). The history of radiation therapy for stage I prostate cancer 8 years ago is a key piece of information in this case. RISP is a known complication of radiation therapy to the pelvis, and it typically presents with symptoms similar to thos…	Incomplete, irrelevant	Lumbosacral radiculoplexus neuropathy	Correct	No	Based on the information provided, the most likely diagnosis is radiation-induced lumbosacral plexopathy. This is supported by the patient's history of radiation therapy to the pelvic area, the insidious onset and progressive course of his lower-extremity symptoms, the physical examination findings of muscle atrophy, flexion contractures, and decreased lower-extremity strength and reflexes, and t…	Complete, relevant	Incorrect	Moderate Cognitive Load
A Man With Hypokalemia, Sleep Apnea, and Resistant Hypertension	https://reference.medscape.com/viewarticle/976833	Renal artery stenosis Primary hyperaldosteronism Cushing syndrome Pheochromocytoma	A 59-year-old man with a past history of hypertension, hypokalemia, type 2 diabetes, hyperlipidemia, asthma, sleep apnea, and gastroesophageal reflux disease (GERD) presents for follow-up of his chronic conditions. During the two previous visits, his systolic blood pressure ranged between the 150s and the 170s, when measured in a sitting position. The patient reports that his blood pressure has a…	No images	Primary hyperaldosteronism	Primary hyperaldosteronism	Primary hyperaldosteronism	Correct	Yes	Based on the case information provided, the most likely diagnosis is:_x000D_ _x000D_ **Primary hyperaldosteronism**_x000D_ _x000D_ This is due to the following key findings:_x000D_ _x000D_ 1. **Hypokalemia**: The patient has a low potassium level of 3.4 mmol/L despite taking potassium supplements, which is a characteristic feature of primary hyperaldosteronism._x000D_ 2. **Elevated aldosterone-to…	Complete, relevant	Primary hyperaldosteronism	Correct	Yes	To answer this question, we need to analyze the patient's symptoms, medical history, and laboratory results to determine the most likely underlying condition._x000D_ _x000D_ Key findings include:_x000D_ _x000D_ 1. Hypertension despite three antihypertensive medications from different classes._x000D_ 2. Hypokalemia (low potassium levels) despite potassium chloride supplementation._x000D_ 3. Elevat…	Complete, relevant	Primary hyperaldosteronism	Correct	Yes	Based on the information provided, the most likely diagnosis for this patient is primary hyperaldosteronism. The patient's low potassium level (3.4 mmol/L), elevated aldosterone level (13.9 ng/dL), and elevated aldosterone-to-renin ratio (75.5) are all consistent with this diagnosis. Additionally, the patient's hypertension and hypokalemia are not well-controlled despite taking three antihyperten…	Complete, relevant	Incorrect	Moderate Cognitive Load
A 51-Year-Old Man Avoiding Sexual Intercourse Due to Rectal Pain	https://reference.medscape.com/viewarticle/976273	Rectal syphilis Lymphogranuloma venereum Herpes simplex virus infection Gonorrhea	A 51-year-old man with HIV infection, which is well controlled with antiretroviral medications, presents with rectal pain and intermittent episodes of hematochezia for 6 months. He also reports tenesmus and a recent 15 lb (6.8 kg) weight loss. He has not had fever, nausea, vomiting, constipation, or diarrhea. In addition, he has not noted any significant ulcerations in the oral, genital, or anore…	Images - description given	Herpes simplex virus infection	Lymphogranuloma venereum	Herpes simplex virus infection	Correct	No	The correct diagnosis for this patient is "Herpes simplex virus infection." Here's why: 1. **Clinical Presentation**: The patient presents with rectal pain, intermittent hematochezia (blood in stool), tenesmus (a feeling of incomplete defecation), and recent weight loss, which is suggestive of an underlying infection or neoplastic process affecting the rectum. 2. **Histopathology**: The key to di…	Complete, relevant	Not one of the MCQ options	Incorrect	No	Based on the case details and lab results, the most likely diagnosis is: **C. Herpes simplex virus infection is not shown by data, however the patient had episodes of hematochezia and rectal pain, so it is unlikely.** The correct answer is none of the options (A, B, D), but **Lymphogranuloma venereum (LGV) is still a possible diagnosis based on information given**. Explanation: The patient's pres…	Incomplete, irrelevant	Herpes simplex virus infection	Correct	No	Based on the patient's history, physical examination, and diagnostic studies, the most likely diagnosis is Herpes Simplex Virus (HSV) infection. The histopathologic sections of the tissue biopsy show viral nuclear inclusion, which is consistent with HSV infection. The patient's rectal pain, intermittent hematochezia, tenesmus, and recent weight loss are also consistent with HSV proctitis. The neg…	Complete, relevant	Correct	Moderate Cognitive Load
Neuro Case Challenge: A 16-Year-Old With Quadriparesis After Respiratory Infection	https://reference.medscape.com/viewarticle/823046	Viral encephalitis with Guillain-Barré syndrome Bickerstaff encephalitis Acute disseminated encephalomyelitis Spinal cord compression	A 16-year-old boy presents to the emergency department with a 1-week history of weakness in both lower extremities, which progressed to involve both arms over the course of 1 day. He also complains of dysesthesia. No sphincteric dysfunction is noted. Two weeks before presentation, he had been treated for an upper respiratory tract infection. He has no history of diarrhea, vomiting, or abdominal p…	Images - description given	Acute disseminated encephalomyelitis	Viral encephalitis with Guillain-Barré syndrome	Bickerstaff encephalitis	Incorrect	No	The correct answer is B) Bickerstaff encephalitis. This case presents a 16-year-old boy who initially presents with a 1-week history of weakness in both lower extremities, which progressed to involve both arms over the course of 1 day. This is consistent with a rapidly progressive polyneuropathy. The subsequent development of CNS symptoms, including seizures and alterations in consciousness, and …	Incomplete, relevant	Acute disseminated encephalomyelitis	Correct	No	The correct answer is: Acute disseminated encephalomyelitis (ADEM). Here's a brief explanation: - **Symptoms:** The patient initially presents with flaccid quadriparesis, which is weakness of all four limbs without muscle spasm, particularly with hyporeflexia (decreased reflexes). This is followed by seizures and encephalopathy, which is a broad term describing brain dysfunction that can result f…	Complete, relevant	Acute disseminated encephalomyelitis	Correct	No	The correct answer is Acute disseminated encephalomyelitis (ADEM)._x000D_ _x000D_ The patient's presentation of acute onset of weakness and sensory changes in all four extremities, along with MRI findings of bilateral, asymmetric areas of high signal intensity in the subcortical and deep white matter on T2-weighted/FLAIR sequences, and CSF analysis showing an elevated protein concentration, lymph…	Complete, relevant	Correct	Moderate Cognitive Load
A Sexually Active 30-Year-Old Woman With Rash and Wrist Pain	https://reference.medscape.com/viewarticle/966057	Viral hepatitis Acute cholecystitis Fitz-Hugh-Curtis syndrome Amebic liver abscess	A 30-year-old woman presents with a 1-week history of severe right upper quadrant abdominal pain, bilateral shoulder and wrist pain, fever, and chills. She also has a rash, which developed 2 weeks ago and has nearly resolved. During the past year, she has had mild abdominal discomfort, which she attributes to menstrual cramps. She has not noticed any vaginal discharge and reports no gastrointesti…	Images - description given	Fitz-Hugh-Curtis syndrome	Fitz-Hugh-Curtis syndrome	Fitz-Hugh-Curtis syndrome	Correct	Yes	Based on the given case information, the most likely diagnosis is Fitz-Hugh-Curtis syndrome. _x000D_ _x000D_ Fitz-Hugh-Curtis syndrome is a rare condition that causes inflammation of the liver capsule and surrounding tissues. It is often associated with pelvic inflammatory disease (PID), typically caused by Chlamydia trachomatis or Neisseria gonorrhoeae. _x000D_ _x000D_ The symptoms and findings …	Complete, relevant	Fitz-Hugh-Curtis syndrome	Correct	Yes	Based on the symptoms and test results provided, the most appropriate diagnosis for this patient is Fitz-Hugh-Curtis syndrome. _x000D_ _x000D_ Fitz-Hugh-Curtis syndrome (FHCS) is a rare condition characterized by a painful rash, abdominal pain, and joint pain, along with fever and chills. It is caused by the spread of bacteria, typically gonorrhea, from the female reproductive tract to the liver,…	Complete, relevant	Fitz-Hugh-Curtis syndrome	Correct	Yes	The correct answer is Fitz-Hugh-Curtis syndrome._x000D_ _x000D_ The patient's symptoms, physical examination findings, and imaging results are most consistent with Fitz-Hugh-Curtis syndrome, which is a perihepatitis associated with pelvic inflammatory disease (PID). PID is typically caused by sexually transmitted organisms such as Neisseria gonorrhoeae and Chlamydia trachomatis. The patient's his…	Complete, relevant	Correct
Psychiatry Case Challenge: Alarming Behavior in a 26-Year-Old Soldier and Father of Three	https://reference.medscape.com/viewarticle/975750	Acute stress disorder Panic disorder Obsessive-compulsive disorder Adjustment disorder Posttraumatic stress disorder	A 26-year-old man presents to the emergency department, escorted by his concerned wife. She states that her husband has been experiencing episodes in which he awakens at night and screams, sweats, and becomes agitated, disrupting their ability to sleep restfully. He is an Army Ranger who just returned from active military duty in Afghanistan 3 months prior to presentation. During the evaluation, …	No images	Posttraumatic stress disorder	Posttraumatic stress disorder	Posttraumatic stress disorder	Correct	Yes	The best answer is Posttraumatic stress disorder._x000D_ _x000D_ The patient's symptoms and clinical presentation are consistent with posttraumatic stress disorder (PTSD). The key features that support this diagnosis include:_x000D_ _x000D_ 1. Exposure to a traumatic event (as an Army Ranger in Afghanistan)_x000D_ 2. Recurrent nightmares about the event_x000D_ 3. Flashbacks (vivid imagery of the …	Complete, relevant	Posttraumatic stress disorder	Correct	Yes	Based on the information provided in the case history, the most likely diagnosis for the patient is:_x000D_ _x000D_ Posttraumatic stress disorder (PTSD)_x000D_ _x000D_ The patient has experienced a traumatic event during his military deployment in Afghanistan, which is evident from his nightmares, flashbacks, and recollections of the event. He also exhibits symptoms of hyperarousal (e.g., increas…	Complete, relevant	Posttraumatic stress disorder	Correct	Yes	Posttraumatic stress disorder (PTSD)_x000D_ _x000D_ The patient's symptoms and history are consistent with PTSD. He is experiencing recurrent nightmares, intrusive thoughts, and flashbacks related to traumatic events he witnessed during his military deployment. These symptoms are causing significant distress and impairment in his daily functioning. His physical examination and laboratory results …	Complete, relevant	Correct	Moderate Cognitive Load
A Scrotal Rash Lasting Months in a Man With Genital Edema	https://reference.medscape.com/viewarticle/851819	Eczema Scrotal dermatitis Fungal infection Cutaneous metastatic prostatic adenocarcinoma	A 77-year-old man who was previously diagnosed with prostate cancer presents with a scrotal rash. Approximately 10 years ago, a prostate-specific antigen (PSA) elevation of 15 ng/dL was detected. He had a biopsy that revealed prostate adenocarcinoma with high-grade intraepithelial neoplasia. He had a radical prostatectomy. Final pathology revealed a Gleason score of 4 + 4 = 8. The tumor was confi…	Images - description given	Cutaneous metastatic prostatic adenocarcinoma	Cutaneous metastatic prostatic adenocarcinoma	Cutaneous metastatic prostatic adenocarcinoma	Correct	Yes	The correct answer is: D. Cutaneous metastatic prostatic adenocarcinoma_x000D_ _x000D_ Reasoning:_x000D_ _x000D_ The patient has a history of prostate cancer with bone metastasis and a rising PSA level, indicating advanced disease. The presentation of a scrotal rash that has been present for more than 3 months, combined with the patient's history of prostate cancer and elevated PSA, raises the su…	Complete, relevant	Cutaneous metastatic prostatic adenocarcinoma	Correct	Yes	The most likely diagnosis for the patient's scrotal rash is Cutaneous metastatic prostatic adenocarcinoma._x000D_ _x000D_ Rationale:_x000D_ _x000D_ * The patient has a history of prostate cancer with a high Gleason score (4+4=8) and was diagnosed with bone metastasis 2 years ago._x000D_ * He has been on intermittent hormone treatment with leuprolide, which is a common treatment for castrate-resis…	Complete, relevant	Cutaneous metastatic prostatic adenocarcinoma	Correct	Yes	Given the patient's history of prostate cancer with bone metastasis and rising PSA levels, as well as the description of the scrotal rash, the most likely diagnosis is cutaneous metastatic prostatic adenocarcinoma. While other options such as eczema, scrotal dermatitis, or fungal infection are possible causes of scrotal rashes, they are less likely given the patient's specific history and present…	Complete, relevant	Incorrect	Moderate Cognitive Load
A Retired Teacher With a Constant Headache and Vomiting	https://reference.medscape.com/viewarticle/915146	Normal-pressure hydrocephalus Cryptococcal meningitis Mumps Leptomeningeal disease Lymphocytic choriomeningitis	A 77-year-old retired teacher presents to the emergency department with dizziness, imbalance, nausea/vomiting, and a constant headache for the past 2 weeks. He describes his headache as diffuse and throbbing. His history is significant for hepatitis C; hypothyroidism; Helicobacter pylori infection; and mantle cell lymphoma, which was diagnosed 2 years ago and is currently in remission. The patien…	Images - description given	Leptomeningeal disease	Lymphocytic choriomeningitis	Normal-pressure hydrocephalus (NPH)	Incorrect	No	The correct answer is Normal-pressure hydrocephalus (NPH). Normal-pressure hydrocephalus is a condition characterized by the accumulation of cerebrospinal fluid (CSF) in the brain, leading to hydrocephalus. Symptoms typically include a triad of gait disturbance, dementia, and urinary incontinence. The diagnosis is often supported by brain imaging showing ventricular dilation and normal or slightl…	Incomplete, relevant	Normal-pressure hydrocephalus (NPH)	Incorrect	No	Based on the clinical presentation, laboratory findings, and CSF analysis, the most likely diagnosis is Normal-pressure hydrocephalus (NPH). _x000D_ _x000D_ Reasoning:_x000D_ _x000D_ 1. Clinical presentation: The patient presented with symptoms of dizziness, imbalance, nausea/vomiting, and a constant headache, which are classic symptoms of NPH._x000D_ _x000D_ 2. Imaging findings: The MRI of the b…	Incomplete, relevant	Normal-pressure hydrocephalus (NPH)	Incorrect	No	Based on the information provided, the patient's symptoms, history, and laboratory and imaging results, the most likely diagnosis is normal-pressure hydrocephalus (NPH). NPH is characterized by the triad of gait disturbance, cognitive impairment, and urinary incontinence, which match the patient's symptoms of dizziness, imbalance, confusion, and incontinence. The MRI of the brain shows mild to mo…	Incomplete, relevant	Incorrect
Star Athlete With a Blinking Fixation Struggling in College	https://reference.medscape.com/viewarticle/964990	Schizophrenia Tardive dyskinesia Autism spectrum disorder Huntington disease Obsessive-compulsive disorder	An 18-year-old college student presents to his university's counseling center. He has been struggling academically. It is mid-semester, and he is failing three out of his four classes. He finds it very difficult to focus on his reading and writing assignments. His mind wanders within 5 minutes of sitting down in class. He often simply forgets to do assignments entirely. He loses classroom materia…	Images - description given	Obsessive-compulsive disorder	Obsessive-compulsive disorder	Obsessive-Compulsive Disorder	Correct	Yes	Based on the information provided, the most likely diagnosis is **Obsessive-compulsive disorder (OCD)**. _x000D_ _x000D_ The key features that support this diagnosis include:_x000D_ _x000D_ 1. **Repetitive behaviors**: The patient performs specific behaviors, such as rearranging his desk a set number of times, before doing certain activities, which is a characteristic of OCD._x000D_ 2. **Intrusiv…	Complete, relevant	Obsessive-Compulsive Disorder	Correct	Yes	The correct answer is: Obsessive-compulsive disorder (OCD)._x000D_ _x000D_ Reasoning:_x000D_ _x000D_ 1. **Repeated blinking and eye movements**: The patient frequently blinks and feels the need to perform this behavior, similar to an eye-blinking tic. While the father has an unexplained eye-blinking problem in grade school, this does not directly point to a familial pattern of neurodegenerative d…	Complete, relevant	Obsessive-Compulsive Disorder	Correct	Yes	Based on the information provided, the most likely diagnosis is Obsessive-compulsive disorder (OCD). The patient's symptoms of frequent and forceful eye blinking, difficulty focusing, mind wandering, forgetting to do assignments, losing classroom materials, constantly thinking about his inability to manage work, and engaging in time-consuming repetitive behaviors (rituals) that interfere with his…	Complete, relevant	Correct
A 22-Year-Old Female College Athlete With Wild Mood Swings	https://reference.medscape.com/viewarticle/975378	Bipolar I disorder Bipolar II disorder Cyclothymic disorder Major depressive disorder Borderline personality disorder	A 22-year-old college student and collegiate track and field athlete is referred by her primary care physician to a psychiatrist for "mood fluctuations and diagnostic clarification." The patient describes the history of her overall mood pattern/course as low moods for up to a week at a time in seventh and eighth grades, then mostly stable mood in high school. Since starting college almost 4 years…	Images - description given	Cyclothymic disorder	Bipolar I disorder	Cyclothymic disorder	Correct	No	The best answer is C (Cyclothymic disorder)._x000D_ _x000D_ Cyclothymic disorder is characterized by a period of at least 2 years with periods of depressive symptoms (lasting at least 2 weeks) and hypomanic symptoms (lasting at least 4 consecutive days). Key points that support this diagnosis include:_x000D_ _x000D_ - Alternating cycles of hypomanic and depressive symptoms for at least 2 years (4…	Complete, relevant	Cyclothymic disorder	Correct	No	Based on the information provided, the most likely diagnosis is:_x000D_ _x000D_ Cyclothymic disorder_x000D_ _x000D_ Reasoning:_x000D_ _x000D_ * The patient's mood symptoms have been present for at least 2 years, as indicated by her college attendance (approximately 4 years)._x000D_ * She describes periods of low mood, followed by periods of elevated energy and mood, which meet the criteria for a …	Complete, relevant	Bipolar II disorder	Incorrect	No	Based on the information provided, the most likely diagnosis for this patient is Bipolar II disorder. Here's why: 1. The patient describes experiencing significant mood fluctuations, with episodes of both hypomania ("feeling on top of the world, everything is great, very motivated, and getting lots of stuff done") and depression ("sad, hopeless, upset, and unmotivated and has extremely low energy…	Incomplete, relevant	Correct	Moderate Cognitive Load
Endo Case Challenge: A Cannabis User With Excessive Sweating and Syncope at Work	https://reference.medscape.com/viewarticle/975148	Non–islet cell insulin-producing neuroendocrine tumor Insulinoma Factitious hypoglycemia due to insulin administration Factitious hypoglycemia due to sulfonylurea consumption	A 32-year-old man with no significant past medical history presents to the hospital after a syncopal episode at work, which was associated with excessive sweating. His initial workup in the emergency department shows a random fingerstick glucose level of 44 mg/dL (reference range, 80-140 mg/dL). His last meal was 6 hours before his presentation. The patient reports remote episodes of being unwell…	No images	Insulinoma	Non–islet cell insulin-producing neuroendocrine tumor	Factitious hypoglycemia due to insulin administration	Incorrect	No	The correct answer is: Factitious hypoglycemia due to insulin administration. Explanation: - Non-islet cell insulin-producing neuroendocrine tumors would likely have elevated serum insulin levels, and this case shows a low insulin level (3 ¬µIU/mL) during hypoglycemia. - Insulinoma is a type of pancreatic tumor that produces insulin and causes hypoglycemia. It's typically ruled out by low insulin…	Incomplete, relevant	Factitious hypoglycemia due to insulin administration	Incorrect	No	The given scenario describes a patient with recurrent episodes of hypoglycemia despite not being diabetic, and an uneventful family history of endocrinopathies. The low insulin levels (3 ¬µIU/mL) and C-peptide levels (1.0 ng/mL) initially, do not support the diagnosis of insulinoma as insulinomas produce excess insulin and C-peptide._x000D_ _x000D_ However, the subsequent plasma glucose level of …	Incomplete, relevant	Non–islet cell insulin-producing neuroendocrine tumor	Incorrect	Yes	Non‚Äìislet cell insulin-producing neuroendocrine tumor_x000D_ _x000D_ The patient's history of spontaneous hypoglycemia, particularly after fasting and high-carbohydrate meals, along with normal levels of insulin, C-peptide, and proinsulin suggest an insulinoma is unlikely. The fact that the patient's hypoglycemia persists despite multiple attempts to wean off intravenous dextrose and the develo…	Incomplete, relevant	Incorrect	High Cognitive Load
An Athletic Teen Suddenly Prone to Falls and Fractures	https://reference.medscape.com/viewarticle/849308	Paget disease Vitamin D deficiency Osteogenesis imperfecta Hypophosphatemic rickets	A 14-year-old athletic boy with type 1 diabetes and Hashimoto thyroiditis has had four fractures over the past 2 years. He had two sternum fractures from playing basketball and two separate falls that led to a thumb and radius fracture. He also has had a scaphoid injury. The injuries all had trauma associated with them; however, his mother points out that the injuries were more common in her son …	Images - description given	Vitamin D deficiency	Vitamin D deficiency	Vitamin D deficiency	Correct	Yes	The best answer is B	Complete, relevant	Vitamin D deficiency	Correct	Yes	Based on the provided case information, the most likely diagnosis is Vitamin D deficiency with secondary osteopenia. Here's why:_x000D_ _x000D_ 1. **Recurrent fractures**: The patient has experienced four fractures in the past two years, which suggests a bone-related issue. This, combined with his mother's observation that he experiences more fractures than his teammates despite similar activity …	Complete, relevant	Vitamin D deficiency	Correct	Yes	Based on the information provided, the most likely diagnosis for this patient is Vitamin D deficiency._x000D_ _x000D_ Here are the reasons why:_x000D_ _x000D_ 1. The patient has a history of fractures, which is a common finding in vitamin D deficiency._x000D_ 2. His mother reports that the injuries were more common in her son than among his teammates, which may suggest an underlying medical condi…	Complete, relevant	Correct	Moderate Cognitive Load
An Office Worker With Abdominal Cramps, Burning Chest, Dyspnea	https://reference.medscape.com/viewarticle/974769	Celiac disease Colorectal cancer Anaplasmosis Peptic ulcer disease Small intestinal bacterial overgrowth	A 41-year-old African American man is referred to the emergency department by his primary care physician after outpatient laboratory studies revealed a low hemoglobin level. He initially presented to his primary care physician with a history of several months of fatigue; worsening shortness of breath; and diffuse, intermittent abdominal cramping that food consumption sometimes worsens and defecat…	No images	Colorectal cancer	Peptic ulcer disease	Celiac disease	Incorrect	No	Given the patient's symptoms and laboratory results, the most likely diagnosis is: **1. Celiac disease** Reasoning: - The patient presents with fatigue, shortness of breath, and weight loss, which can be indicative of iron deficiency anemia. - Low hemoglobin level (8.4 g/dL) and microcytic anemia (mean corpuscular volume: 69 fL) support this diagnosis. - The patient has low iron levels (31 Œºg/dL…	Incomplete, relevant	Colorectal cancer	Correct	No	Based on the provided case information, the patient is a 41-year-old African American male with symptoms of fatigue, worsening shortness of breath, diffuse abdominal cramping, weight loss, and anemia (indicated by a low hemoglobin level of 8.4 g/dL). Laboratory studies and upper endoscopy have not indicated any obvious causes, such as Helicobacter pylori infection or gastric ulcers. Given the bel…	Complete, relevant	small intestinal bacterial overgrowth	Incorrect	No	Based on the patient's symptoms, laboratory results, and endoscopic findings, the most likely diagnosis is small intestinal bacterial overgrowth (SIBO). Here are some reasons why: * The patient's symptoms of fatigue, worsening shortness of breath, intermittent abdominal cramping, and weight loss are consistent with SIBO. * The patient's low hemoglobin level, low mean corpuscular volume, low iron …	Incomplete, relevant	Correct	Moderate Cognitive Load
A Noncompliant Construction Worker With a Pulsating Abdomen	https://reference.medscape.com/viewarticle/963312	Acute mesenteric ischemia Chronic mesenteric ischemia Acute pancreatitis Abdominal aortic aneurysm	An 83-year-old man reports occasional dull pain in his abdomen; however, he is currently asymptomatic. He denies exacerbation of the pain upon eating or drinking. He notes that his most recent bouts of pain have been more severe than usual. For several years, he has also had a constant pulsating sensation in his abdominal region that varies in severity. The pulsations increase in severity when he…	Images - description given	Abdominal aortic aneurysm	Abdominal aortic aneurysm	abdominal aortic aneurysm	Correct	Yes	Based on the given information, the most likely diagnosis is:_x000D_ _x000D_ Abdominal aortic aneurysm._x000D_ _x000D_ Here's why:_x000D_ _x000D_ 1. **Pulsating sensation in the abdomen**: The patient reports a constant pulsating sensation in his abdominal region, which is a common symptom of an abdominal aortic aneurysm._x000D_ 2. **Widened distal circumference of the abdominal aorta**: The phys…	Complete, relevant	abdominal aortic aneurysm	Correct	Yes	Based on the provided case information, the most accurate diagnosis among the options is:_x000D_ _x000D_ A) Abdominal aortic aneurysm (AAA)_x000D_ _x000D_ Rationale:_x000D_ _x000D_ - The patient has a history of atherosclerosis and hypertension, which increases the risk for AAA._x000D_ - The physical examination reveals a mild to moderate pulsating sensation in the abdominal region that worsens w…	Complete, relevant	abdominal aortic aneurysm	Correct	Yes	Based on the information provided, the most likely diagnosis is an Abdominal Aortic Aneurysm (AAA). This is suggested by the patient's history of atherosclerosis, the presence of a pulsating sensation in his abdomen, the palpable dilation of the abdominal aorta on physical examination, and the ultrasound findings of a widened aortic diameter with a thrombotic or atherosclerotic buildup. The other…	Complete, relevant	Correct	Moderate cognitive load
Cardio Case Challenge: A Confused 35-Year-Old With Headache, Fever, and Sore Chest	https://reference.medscape.com/viewarticle/974770	Giant cell myocarditis Eosinophilic myocarditis Viral myocarditis Hypersensitivity myocarditis	A 35-year-old man with no significant past medical history presents to an outpatient primary care office with a headache that started 4 days earlier. He also reports fatigue, fever, and chills. His wife notes that he is confused. Vital signs at the office visit show a temperature of 101.9 °F (38.8 °C), heart rate of 93 beats/min, blood pressure of 136/82 mm Hg, respiration rate of 18 breaths/min,…	Images - description given	Eosinophilic myocarditis	Eosinophilic myocarditis	Eosinophilic myocarditis	Correct	Yes	The correct answer is Eosinophilic myocarditis._x000D_ _x000D_ This diagnosis is supported by several key findings:_x000D_ _x000D_ 1. Elevated troponin levels and ECG changes suggest myocardial injury._x000D_ 2. Cardiac MRI shows subendocardial and mid-myocardial delayed enhancement and a laminated LV apical thrombus, consistent with myocarditis._x000D_ 3. The patient's blood work shows significa…	Complete, relevant	Eosinophilic myocarditis	Correct	Yes	Based on the given case information, the most likely diagnosis is:_x000D_ _x000D_ Eosinophilic myocarditis_x000D_ _x000D_ The patient presented with symptoms such as fever, fatigue, headache, chest discomfort, and eosinophilia (eosinophil count of 16,640 cells/ÔøΩÔøΩL). The laboratory findings, including the elevated troponin levels, abnormal echocardiogram results, and cardiac MRI findings, also…	Complete, relevant	Eosinophilic myocarditis	Correct	Yes	Based on the information provided, the most likely diagnosis is Eosinophilic myocarditis._x000D_ _x000D_ The patient's presentation of acute onset of fever, headache, fatigue, confusion, and chest discomfort, along with diffuse anterior chest wall pain, and ECG abnormalities with elevated troponin levels, suggests a cardiac process. The patient's normal coronary anatomy on coronary angiography an…	Complete, relevant	Incorrect	Moderate Cognitive Load
A Woman With Back, Chest Pain After Eating Wings at a Restaurant	https://reference.medscape.com/viewarticle/885533	Antiphospholipid syndrome Lupus-associated thrombotic thrombocytopenic purpura Sepsis-induced thrombocytopenia Idiopathic thrombocytopenic purpura Disseminated intravascular coagulation	A 60-year-old woman presents with nausea, vomiting, diarrhea, abdominal pain, and chest pain. She reports eating wings at a local restaurant 3 days prior, after which she developed nausea and subsequently had multiple episodes of nonbloody, nonbilious emesis and diarrhea. She reports that the emesis and diarrhea improved after 2 days; however, the substernal chest pain and epigastric abdominal pa…	Images - description given	Lupus-associated thrombotic thrombocytopenic purpura	Lupus-associated thrombotic thrombocytopenic purpura	Lupus-associated thrombotic thrombocytopenic purpura	Correct	Yes	Based on the provided case information, the most likely diagnosis is:_x000D_ _x000D_ B. Lupus-associated thrombotic thrombocytopenic purpura (TTP)_x000D_ _x000D_ Explanation:_x000D_ _x000D_ 1. Thrombocytopenia (platelet count of 9000) is present._x000D_ 2. Microangiopathic hemolytic anemia (MAHA) is indicated by schistocytes on the peripheral blood smear, elevated LDH and AST levels, and low hapt…	Complete, relevant	Lupus-associated thrombotic thrombocytopenic purpura	Correct	Yes	Based on the patient's presentation and laboratory findings, the most likely diagnosis is:_x000D_ _x000D_ Lupus-associated thrombotic thrombocytopenic purpura (TTP)._x000D_ _x000D_ Reasoning:_x000D_ _x000D_ 1. The patient has a history of systemic lupus erythematosus (SLE), which is a known risk factor for thrombotic thrombocytopenic purpura (TTP)._x000D_ 2. The patient has a low platelet count (…	Complete, relevant	Lupus-associated thrombotic thrombocytopenic purpura	Correct	Yes	The correct answer is: Lupus-associated thrombotic thrombocytopenic purpura_x000D_ _x000D_ This patient's presentation is consistent with thrombotic thrombocytopenic purpura (TTP), specifically a lupus-associated form of TTP. The patient is experiencing nausea, vomiting, diarrhea, abdominal pain, and chest pain after eating chicken wings, which could suggest food poisoning. However, the persisten…	Complete, relevant	Incorrect	Moderate Cognitive Load
Neurology Case Challenge: A 19-Year-Old With Tinnitus, Vision Problems, and Headaches	https://reference.medscape.com/viewarticle/874063	Tuberculous meningitis Space-occupying lesion Pseudotumor cerebri Choroid plexus papilloma	A 19-year-old woman with obesity presents to the outpatient department with a 5-month history of diffuse headaches. She also complains of transient visual obscurations and pulsatile tinnitus in both ears for the past month. Her symptoms are worse in the early morning and aggravate with straining and coughing. No fever, neck pain, vomiting, photophobia, altered sensorium, or seizures are noted. Sh…	Images - description given	Pseudotumor cerebri	Pseudotumor cerebri	Pseudotumor cerebri	Correct	Yes	The correct answer is: Pseudotumor cerebri._x000D_ _x000D_ This diagnosis is supported by the following evidence from the case:_x000D_ _x000D_ 1. **Symptoms**: The patient presents with diffuse headaches, transient visual obscurations, and pulsatile tinnitus, which are classic symptoms of pseudotumor cerebri (also known as idiopathic intracranial hypertension)._x000D_ 2. **Normal lumbar puncture …	Complete, relevant	Pseudotumor cerebri	Correct	Yes	Based on the provided clinical presentation and diagnostic findings, the most likely diagnosis is:_x000D_ _x000D_ Pseudotumor cerebri. _x000D_ _x000D_ The key supporting evidence includes:_x000D_ _x000D_ 1. **Increased intracranial pressure without an underlying lesion**: The patient's lumbar puncture shows an elevated opening pressure of 300‚Äâmm H2O, which is above the reference range (70-180‚Ä…	Complete, relevant	Pseudotumor cerebri	Correct	Yes	Based on the information provided, the most likely diagnosis is pseudotumor cerebri. This condition, also known as idiopathic intracranial hypertension, is characterized by increased intracranial pressure in the absence of a space-occupying lesion or other underlying cause. The patient's symptoms of headaches, transient visual obscurations, and pulsatile tinnitus, as well as the physical examinat…	Complete, relevant	Incorrect	Moderate Cognitive Load
A Patient Who Collapsed in Agony After Echocardiography	https://reference.medscape.com/viewarticle/973953	Chronic obstructive pulmonary disease exacerbation Diastolic heart failure exacerbation Severe mitral valve regurgitation Pseudoallergic reaction Sepsis secondary to upper respiratory tract infection	A 59-year-old man is rushed to the emergency department (ED) after he experienced intense, sudden-onset pain, particularly on the right side of his flank and lumbar region. Initially, the patient had presented to his primary care physician with orthopnea, dyspnea on exertion, and an increase in peripheral edema over the past few weeks. Laboratory test results were within normal limits, with the e…	No images	Pseudoallergic reaction	Pseudoallergic reaction	Pseudoallergic reaction	Correct	Yes	Based on the provided information, the correct answer is "Pseudoallergic reaction." _x000D_ _x000D_ The key details that support this diagnosis include:_x000D_ - The patient's symptoms were intense and sudden-onset, particularly pain on the right side of his flank and lumbar region, but the resolution of these symptoms occurred before any specific treatments were administered, rather than as a di…	Complete, relevant	Pseudoallergic reaction	Correct	Yes	Based on the provided patient information, the most likely diagnosis is a pseudoallergic reaction._x000D_ _x000D_ Justifications for this conclusion include:_x000D_ _x000D_ - The patient experienced sudden onset of intense pain on the right side of his flank and lumbar region, but he reported complete resolution of symptoms after administration of diphenhydramine. This reaction is classic for mas…	Complete, relevant	Pseudoallergic reaction	Correct	Yes	Based on the information provided, the most likely diagnosis for this patient is a pseudoallergic reaction. This is suggested by the sudden onset of intense flank and lumbar pain, the absence of other symptoms or abnormal physical examination findings that would suggest a cardiac, pulmonary, or infectious etiology, and the complete resolution of symptoms after the administration of diphenhydramin…	Complete, relevant	Correct	Moderate Cognitive Load
Oncology Case Challenge: A 45-Year-Old Father Seeking Vasectomy Has Alarming Findings	https://reference.medscape.com/viewarticle/973582	Renal cell carcinoma Wilms tumor Polycystic kidney disease Pheochromocytoma	A 45-year-old man is referred to a urologist for a vasectomy. He is healthy and has no past surgical or significant medical history. His social history is positive for past tobacco use (one pack per day from age 21 to 26 years) and occasional alcohol use (once a week). He does not report any illicit drug use. The patient is married and has two young, healthy children. He states that he moved arou…	Images - description given	Renal cell carcinoma	Renal cell carcinoma	Renal cell carcinoma	Correct	Yes	Based on the given information, the most likely diagnosis is Renal cell carcinoma._x000D_ _x000D_ The patient's presentation with a renal mass, renal vein thrombosis, and low hemoglobin levels, along with scattered pulmonary nodules (indicative of metastasis), is suggestive of a malignant process. The patient's MCV is low, which is consistent with chronic iron deficiency anemia often seen in case…	Complete, relevant	Renal cell carcinoma	Correct	Yes	The correct answer is A) Renal cell carcinoma._x000D_ _x000D_ Explanation:_x000D_ _x000D_ The patient has a renal mass with a renal vein thrombosis, which is indicative of tumor thrombus. This finding is most commonly associated with renal cell carcinoma (RCC), also known as hypernephroma. RCC is a type of kidney cancer that arises in the lining of the proximal tubule of the kidney. The accumulat…	Complete, relevant	Renal cell carcinoma	Correct	Yes	The correct answer is Renal cell carcinoma._x000D_ _x000D_ The patient's history of a right-sided varicocele, combined with the CT scan findings of a right renal mass with a renal vein thrombosis and scattered subcentimeter pulmonary nodules, are highly suggestive of renal cell carcinoma. The urinalysis positive for blood also supports this diagnosis. Wilms tumor is typically seen in children, no…	Complete, relevant	Incorrect	Moderate Cognitive Load
A Divorced Man With Back Pain After Trip With New Girlfriend	https://reference.medscape.com/viewarticle/933451	Ibuprofen-related acute kidney injury Pott disease Multiple myeloma Primary paraspinal pyomyositis	A 42-year-old businessman describes fatigue over the past 6 months, after a divorce that took several years to complete. He also reports intermittent low back pain, which has been relieved by over-the-counter ibuprofen. He reports that he has otherwise been in generally good health and attributed his symptoms to depression, for which he has been seeing a therapist. He takes over-the-counter vitam…	No images	Multiple myeloma	Multiple myeloma	Multiple myeloma	Correct	Yes	The correct answer is Multiple myeloma. _x000D_ _x000D_ This diagnosis is supported by the following evidence from the case:_x000D_ _x000D_ 1. Normocytic anemia: The patient has a low hemoglobin level (9.5 g/dL) with normocytic normochromic anemia, which is a common finding in multiple myeloma._x000D_ _x000D_ 2. Elevated ESR: The patient's ESR is elevated (104 mm/hr), which is consistent with mul…	Complete, relevant	Multiple myeloma	Correct	Yes	Based on the provided information, the most likely diagnosis is multiple myeloma, given the combination of the patient's symptoms, laboratory results, and physical examination findings. _x000D_ _x000D_ Key evidence supporting this diagnosis includes:_x000D_ _x000D_ - Intermittent low back pain that worsened after the patient's trip to the Bahamas_x000D_ - Fatigue, weight loss, and feverish episod…	Complete, relevant	Multiple myeloma	Correct	Yes	Based on the information provided, the most likely diagnosis is multiple myeloma._x000D_ _x000D_ The patient's symptoms of fatigue, low back pain, weight loss, and feverish and sweaty episodes suggest a possible underlying malignancy or infection. The physical examination findings are unremarkable except for mild conjunctival pallor and minimal pedal edema, which could be related to anemia or ren…	Complete, relevant	Incorrect	Moderate Cognitive Load
Facial Spasms in a Man Recently Released From the Hospital	https://reference.medscape.com/viewarticle/973267	Giant cell arteritis Myasthenia gravis Transient ischemic attack Partial cranial nerve III palsy	A 76-year-old man presents to a clinic after a recent hospitalization for acute onset of hemicranial headache and diplopia. At the time of his hospitalization, the patient had been experiencing a left temporal headache as well as worsening double vision over several days. He states that since his hospitalization, his headaches have improved and his diplopic symptoms have slowly begun to resolve. …	Images - description given	Partial cranial nerve III palsy	Partial cranial nerve III palsy	partial cranial nerve III palsy	Correct	Yes	Based on the patient's history of transient vision loss, diplopia, and cranial nerve III palsy, the most likely diagnosis is: Partial cranial nerve III palsy. The patient's recent hospitalization for acute onset of hemicranial headache and diplopia, combined with his history of transient vision loss and diplopia in the past, suggest a vascular etiology affecting the cranial nerves. The patient's …	Complete, relevant	Giant cell arteritis (GCA)	Incorrect	No	Based on the provided case information and symptoms, the most likely diagnosis is: Giant cell arteritis (GCA) The patient's symptoms include: 1. Hemicranial headache (left temporal headache) 2. Diplopia (double vision) 3. History of visual disturbances (amaurosis fugax) affecting the right eye 4. Positive signs of right hemifacial spasms Giant cell arteritis is a systemic vasculitis that typicall…	Incomplete, irrelevant	partial cranial nerve III palsy	Correct	Yes	The most likely diagnosis for this patient is partial cranial nerve III palsy._x000D_ _x000D_ Here are the reasons:_x000D_ _x000D_ * The patient presented with acute onset of hemicranial headache and diplopia._x000D_ * The diplopia is worse with binocular vision, indicating a problem with eye alignment._x000D_ * Extraocular movements of the left eye are impaired in upgaze and medial gaze._x000D_ …	Complete, relevant	Incorrect	Moderate Cognitive Load
[truncated: 44 more rows]
